# Supplementary material for: Cyclic di-AMP traps proton-coupled K+ transporters of the KUP family in an inward-occluded conformation
Source: Nat Commun. 2023 Jun 21;14:3683. doi: 10.1038/s41467-023-38944-1 (PMC10284832; doi:10.1038/s41467-023-38944-1)
Supplement: Supplementary file 8 — Source Data [file 41467_2023_38944_MOESM8_ESM.xlsx]

## Sheet: All DSF Data
Variant/Tm [°C]	0x C-di-AMP											Mean	SD	0.5x C-di-AMP				Mean	SD	1x C-di-AMP				Mean	SD	2x C-di-AMP				Mean	SD	3x C-di-AMP				Mean	SD	5x C-di-AMP									Mean	SD	10x C-di-AMP
KimA WT	47.167	47.5	48.1667	47.5	48.389	48.8333	49.388					48.1349	0.802769	48.278	49.1667	49.5		48.9816	0.631681	48.5	49.2778	48.8333		48.8704	0.390212	48.056	49.055	49.2777		48.7962	0.65066	48.056	48.8333	49.2777		48.7223	0.618363	48.5	48.1667	48.278	48.944	48.5					48.4777	0.297923	48.5
KimA WT + CdaA	47.833	48.833	49.1667	52.38	49.1667	50.1667	51.94	49.611	53.1667	52.8333	52.833	50.7209	1.93438	51.833	54.0555	53.8333	53.833	53.3887	1.04242	52.833	54.5	54.722	54.611	54.1665	0.893608	53.611	54.94	54.3888	53.94	54.2199	0.576245	53.944	55.388	54.5	55.167	54.7497	0.656523	51.5	54.5	52.1667	53.5	55.1667	53.833	55.722	54.05	56.055	54.0548	1.52741	52.5
KimA Y118A + CdaA	54.1667	54.1667	53.5									53.9444	0.384902	54.6111	55.277	54.277		54.7217	0.509092	55.2778	55.055	54.722		55.0183	0.279715	52.944	55.611	54.722		54.4257	1.35797	54.9444	55.944	55.1667		55.3517	0.524851	55.833	56.8333	56.1667							56.2777	0.509302	56.611
KimA N237A + CdaA	51.388	52.8333	53.5									52.5738	1.07965	52.8333	54.2778	54.5		53.8704	0.904972	53.833	54.3889	54.8333		54.3517	0.501184	52.6111	55.055	55.2777		54.3146	1.47947	54.2777	55.5	55.722		55.1666	0.777743	55.388	55.8333	56.055							55.7588	0.339689	56.277
KimA R337A	47.944	48.167	47.94									48.017	0.129919																									48.5	48.167										48.1667
KimA R337A + CdaA	48.389	47.1667	48.83	51.167								48.8882	1.67423																									49.389	49.5	52.61	52.72						51.0548	1.86045	49.611
KimA A481W S582W + CdaA	46.5	48.1667										47.3333	1.17853																									47.833	47.833										48.5
	KimA WT Repetition 1						KimA WT Repetition 2														KimA WT Repetition 3														KimA WT Repetition 4
		Normalized Fluorescence						Normalized Fluorescence														Normalized Fluorescence														Normalized Fluorescence
	T [°C]	0x c-di-AMP	5x c-di-AMP	10x c-di-AMP	20x c-di-AMP		T [°C]	0x c-di-AMP			10x c-di-AMP			50x c-di-AMP			100x c-di-AMP				T [°C]	0x c-di-AMP			10x c-di-AMP			50x c-di-AMP			100x c-di-AMP				T [°C]	0x c-di-AMP			5x c-di-AMP			10x c-di-AMP			20x c-di-AMP			50x c-di-AMP
	25	0	0	0	0		25	0	0	0	0	0	0	0	0	0	0	0	0		25	0	0	0	0	0	0	0	0	0	0	0	0		25
	26	2.38793	2.29074	1.18382	2.11277		26	1.69432	1.85536	1.71406	2.26374	2.26808	1.35029	1.91038	1.48243	1.79404	2.18016	1.9022	1.86317		26	1.65883	1.74572	2.30293	1.88873	1.86742	1.62191	2.03602	2.34612	2.15411	1.49601	2.28833	2.48197		26
	27	4.77585	4.58148	2.36764	4.22555		27	3.38863	3.71072	3.42811	4.52748	4.53616	2.70058	3.82076	2.96486	3.58807	4.36031	3.8044	3.72634		27	3.31765	3.49144	4.60585	3.77746	3.73484	3.24383	4.07204	4.69223	4.30823	2.99202	4.57667	4.96393		27
	28	7.09724	6.95979	3.5084	6.04207		28	5.00248	5.47081	5.06632	6.64977	6.76105	3.99432	5.57706	4.39614	5.378	6.42238	5.61517	5.51144		28	5.05978	5.27657	6.82287	5.7287	5.44111	4.70645	6.01488	6.84599	6.42111	4.56468	6.78442	7.35029		28	0	0	0	0	0	0	0	0	0	0	0	0	0	0
	29	9.32832	9.30063	4.74262	7.81294		29	6.66293	7.24513	6.78388	8.76545	8.96582	5.22868	7.39962	5.86228	7.17104	8.34671	7.43071	7.30899		29	6.88532	7.08758	8.98196	7.65886	7.01046	6.06507	7.9874	8.86655	8.52997	6.17371	8.94803	9.62918		29	1.44708	1.45661	1.47955	1.57188	1.60965	1.52119	1.56614	1.61035	1.58994	1.46554	1.46893	1.53554	1.5315	1.53832
	30	11.3981	11.5086	6.02627	9.50589		30	8.38281	9.05793	8.53792	10.9039	11.2082	6.49702	9.25425	7.41546	9.06129	10.3081	9.36631	9.10315		30	8.82421	8.97302	11.1385	9.61652	8.51289	7.49657	10.0473	10.808	10.5946	7.91405	11.1849	11.9041		30	2.8765	2.92439	2.95916	3.12499	3.18721	3.00833	3.1332	3.17249	3.15845	2.95006	2.94882	3.04874	3.02812	3.079
	31	13.3725	13.6005	7.37775	11.1908		31	10.3096	11.0513	10.5143	13.2202	13.648	7.98437	11.2981	9.2067	11.0654	12.3316	11.5074	11.1596		31	10.781	10.8755	13.3265	11.5446	9.91213	8.89901	12.0653	12.7527	12.6396	9.69179	13.4109	14.0109		31	4.35086	4.41856	4.42701	4.67364	4.80939	4.53891	4.7088	4.76196	4.79272	4.46789	4.49238	4.60412	4.55331	4.60703
	32	15.246	15.5896	8.80868	12.837		32	12.3438	13.105	12.7647	15.7165	16.2086	9.52929	13.4768	11.1014	13.2336	14.4584	13.6996	13.2806		32	12.8166	12.8492	15.5112	13.6018	11.3454	10.3997	14.1483	14.8993	14.7202	11.5953	15.7353	16.1766		32	5.8603	5.96204	5.86899	6.26695	6.44742	6.11487	6.33216	6.3867	6.48954	6.05485	6.108	6.21711	6.10221	6.15982
	33	17.0763	17.4711	10.2741	14.3963		33	14.4499	15.199	15.1081	18.1887	18.8175	11.0927	15.7208	13.0533	15.4158	16.5351	15.8525	15.4604		33	14.8744	14.8432	17.6611	15.7605	12.8177	11.9318	16.2215	17.0317	16.7783	13.5068	17.9485	18.1825		33	7.4508	7.59639	7.39366	7.98327	8.18872	7.76958	8.06955	8.14827	8.29509	7.73475	7.79758	7.91701	7.80453	7.85708
	34	18.7852	19.2684	11.7437	15.9302		34	16.5834	17.271	17.4774	20.6886	21.7709	12.6288	18.0044	14.9703	17.6053	18.5512	17.9514	17.5465		34	16.9822	16.8436	19.9224	18.0155	14.4001	13.5415	18.3106	19.0575	18.8663	15.5426	20.129	20.1651		34	9.10358	9.28907	9.06959	9.7858	9.98117	9.5245	9.86133	9.99071	10.1508	9.44371	9.55252	9.66472	9.57965	9.63764
	35	20.3539	20.9237	13.1089	17.4159		35	18.8855	19.3762	19.6974	23.2476	24.6968	14.2831	20.3525	16.9877	19.81	20.5768	20.0718	19.699		35	19.1333	19.1247	22.2055	20.2459	16.0184	15.2444	20.435	20.9421	20.948	17.6294	22.3095	22.1031		35	10.9017	11.1137	10.8821	11.7353	11.9011	11.3655	11.7865	11.9515	12.1694	11.2705	11.4073	11.5254	11.4793	11.5241
	36	21.871	22.4771	14.3971	18.8516		36	21.2525	21.5856	22.0498	25.9875	27.5893	16.1181	22.6234	19.2045	22.114	22.6915	22.2443	21.898		36	21.5045	21.4803	24.5472	22.5801	17.8211	17.1932	22.6048	22.9003	23.1554	19.855	24.5811	24.1078		36	12.8605	13.0876	12.8291	13.781	13.9777	13.3704	13.8583	14.0498	14.3112	13.2245	13.4058	13.5611	13.4765	13.5492
	37	23.4419	23.9902	15.7407	20.3678		37	23.7592	23.9496	24.5027	28.8585	30.1469	18.0283	24.9465	21.6007	24.5299	24.9382	24.5193	24.1415		37	23.9291	23.9262	26.7775	24.938	19.7739	19.3426	24.9668	25.0674	25.4706	22.1262	26.9847	26.27		37	15.0214	15.2686	14.9685	15.9788	16.2155	15.5048	16.1208	16.2918	16.6019	15.3778	15.5848	15.7819	15.6599	15.7326
	38	25.2919	25.7033	17.2359	21.9957		38	26.2426	26.4798	27.0432	31.8202	32.8559	20.0693	27.2656	24.1633	26.9579	27.2737	26.8485	26.4773		38	26.4508	26.236	29.1153	27.4997	21.9029	21.638	27.3837	27.469	27.8816	24.5866	29.4554	28.598		38	17.3558	17.6025	17.2714	18.3208	18.5743	17.803	18.5002	18.6889	18.9707	17.6708	17.8655	18.1553	17.9622	18.1115
	39	27.2982	27.6068	18.9339	23.8685		39	28.9015	29.2256	29.735	34.9171	35.7598	22.0914	29.9304	26.7885	29.4704	29.736	29.1881	28.8815		39	28.888	28.6391	31.6273	30.0333	24.2371	24.0498	29.9474	30.0999	30.3828	27.1564	32.0329	31.1192		39	19.907	20.1441	19.7509	20.8541	21.1523	20.2957	21.0594	21.2535	21.5042	20.0893	20.2672	20.6426	20.4337	20.6534
	40	29.6631	29.6278	20.9166	25.9519		40	31.781	32.1785	32.6875	38.3603	38.9011	24.3952	32.735	29.5633	32.1517	32.3928	31.7898	31.3832		40	31.4885	31.2742	34.3848	32.8068	26.7309	26.5676	32.5835	32.9688	33.0366	29.8965	34.7687	33.8715		40	22.7547	23.0253	22.487	23.6736	23.9775	23.076	23.9615	24.1775	24.4601	22.7638	22.9303	23.4189	23.1561	23.5165
	41	32.3308	31.8105	23.2046	28.4387		41	34.9883	35.3984	35.937	42.0486	42.4425	26.7555	35.8115	32.5059	35.041	35.2678	34.5793	34.0996		41	34.3488	34.1599	37.508	35.7193	29.672	29.5021	35.4712	36.0843	35.9903	32.8188	37.7749	36.7912		41	25.9846	26.3728	25.7049	26.8581	27.1393	26.1914	27.2615	27.4874	27.7724	25.79	25.9821	26.4663	26.2209	26.6589
	42	35.7848	34.51	25.9491	31.359		42	38.5945	39.0025	39.5662	46.1379	46.2807	29.3588	39.0692	35.6726	38.2744	38.5145	37.7282	37.022		42	37.522	37.4119	40.9735	38.8955	32.9414	32.9481	38.6741	39.4907	39.2604	35.9858	41.1546	40.1156		42	29.7584	30.2793	29.4664	30.4716	30.735	29.7223	30.9363	31.2676	31.5542	29.2553	29.5002	29.9873	29.7713	30.305
	43	40.1363	37.9041	29.3978	34.9474		43	42.7743	43.193	43.7101	50.6041	50.6094	32.2724	42.8055	39.2129	41.8984	42.2176	41.1433	40.362		43	41.1617	41.1505	45.1229	42.4793	36.7012	37.0328	42.2704	43.4248	42.9864	39.5174	44.9938	43.8986		43	34.2191	34.8804	33.9189	34.7443	35.0105	33.7897	35.2209	35.6362	35.9441	33.3405	33.5603	34.0564	33.8894	34.5383
	44	45.5181	42.0733	33.641	39.3138		44	47.5994	48.1442	48.6202	55.7901	55.393	35.7264	46.9419	43.1168	46.0421	46.452	45.04	44.1293		44	45.2472	45.5133	50.0237	46.5889	41.0765	41.8933	46.4701	48.0987	47.2714	43.4738	49.4615	48.4492		44	39.68	40.4957	39.2906	39.7707	40.2881	38.7519	40.3065	40.9096	41.2097	38.1707	38.4001	38.9018	38.8326	39.684
	45	52.0347	47.0242	38.8472	44.725		45	53.377	54.0615	54.4408	61.7573	60.981	40.0414	51.6089	47.5541	50.7223	51.3092	49.5678	48.5637		45	50.1297	50.6514	55.9401	51.5824	46.3494	47.7278	51.4215	53.8352	52.3094	48.0898	54.7878	53.9092		45	46.3028	47.309	45.9089	45.8975	46.5954	44.7892	46.5658	47.2491	47.5879	44.0066	44.2088	44.7908	44.7563	45.8027
	46	59.8635	52.9218	44.9455	51.2939		46	60.3237	61.3311	61.4533	68.8767	67.5102	45.2903	57.0287	52.586	56.1828	56.9548	54.7563	53.6288		46	56.0012	56.8213	63.0202	57.4228	52.7383	54.8553	57.3083	60.6813	58.3997	53.5441	61.1504	60.6317		46	54.3544	55.5891	53.8903	53.2047	54.2128	52.0417	54.043	54.9056	55.1802	50.8328	51.0866	51.7344	51.9778	53.1402
	47	69.0443	60.1007	52.0072	59.1733		47	68.9854	70.246	70.1908	77.4639	75.4443	51.7194	63.6449	58.5743	62.6944	63.7297	60.9436	59.5973		47	63.3184	64.5058	71.5617	64.6184	60.3946	63.2615	64.4514	68.8691	65.8411	60.0539	68.9343	68.7697		47	63.9189	65.4579	63.4409	61.9712	62.9591	60.35	62.8739	63.8621	64.2912	58.8812	59.1501	59.8983	60.4247	61.7868
	48	78.4776	68.5398	60.0178	68.3603		48	79.3135	80.6822	80.5823	87.5883	84.9291	59.1766	71.4157	65.5435	70.3698	71.8089	68.3055	66.5713		48	72.2921	73.8767	81.5759	73.1774	69.2015	72.8439	72.8873	78.2098	74.7323	67.8303	78.0602	78.2422		48	74.9534	76.7985	74.3525	72.003	73.3728	70.1236	73.1957	74.3856	74.8847	68.3596	68.7053	69.4774	70.45	72.0667
	49	86.8431	78.0669	68.7514	77.9321		49	89.4855	90.196	90.5247	95.2987	93.3226	67.6281	79.9458	73.2698	78.8974	80.7407	76.626	74.5138		49	82.5644	84.4115	90.7042	82.9473	78.0905	81.9588	82.3686	87.1312	84.4313	76.4839	87.7328	87.3247		49	85.1653	87.1255	84.481	83.0675	84.368	80.8321	83.8633	85.0634	85.7577	79.0997	79.486	80.2748	81.3404	83.2104
	50	92.3383	86.647	76.6066	85.5035		50	96.518	96.4909	97.1632	99.544	98.4926	75.8828	87.6225	80.7127	86.8324	88.8713	84.5652	81.9579		50	91.8611	93.1905	96.8939	91.8424	85.4795	89.4763	91.0686	93.6778	92.7229	85.0195	95.0434	93.868		50	92.7714	94.4767	91.9352	91.9108	92.996	89.8669	92.2547	93.2815	93.9158	89.0331	89.4	90.0492	90.5024	92.2432
	51	95.6581	92.8343	83.0237	90.3745		51	99.7125	99.1297	99.9001	100	100	83.4447	93.9144	87.3227	93.2868	94.8194	91.1528	88.3089		51	97.8126	98.4978	99.4184	97.7757	90.84	94.3634	97.0455	97.3239	97.976	92.1876	99.0408	97.4638		51	96.874	98.0733	96.0124	97.6342	98.0017	95.7478	97.2197	97.9529	98.4134	95.9392	96.1816	96.6179	96.2759	97.6056
	52	97.3013	95.9068	87.7784	92.6408		52	100	99.6822	100	100	100	90.1316	97.8575	92.8536	97.4005	98.0355	95.6221	93.1778		52	100	100	100	100	94.8067	97.6548	99.7967	99.1279	100	97.4576	100	99.0934		52	98.8607	99.5593	98.1883	99.5144	99.5672	98.2254	99.1499	99.578	99.7471	99.1702	99.2687	99.4334	98.5419	99.497
	53	98.9154	97.5461	92.2502	94.5214		53	99.5838	100	99.0167	100	100	95.5426	99.8232	97.3123	99.6545	99.5484	98.362	96.8882		53	99.6406	99.6956	99.6737	99.7644	97.9109	99.44	100	100	99.9499	100	99.8132	100		53	99.7923	100	99.3324	100	100	99.2921	99.8887	100	100	100	100	100	99.5411	100
	54	100	98.9041	96.106	96.5699		54	97.3912	99.3403	96.5411	100	100	98.9452	100	99.7197	100	100	99.5727	99.1608		54	97.6888	98.1659	97.9351	97.8925	100	100	98.6406	99.7235	98.4612	99.7544	98.2381	99.7158		54	100	99.8165	99.9547	99.8204	99.7736	99.8525	100	99.5858	99.3653	99.9661	99.8275	99.6639	100	99.9524
	55	99.3764	100	99.1839	98.6683		55	92.1573	96.8598	91.2504	100	100	100	99.1467	100	98.9341	99.6762	100	100		55	93.0731	94.1159	93.179	93.5427	98.8394	97.4154	95.0407	97.8751	94.7828	96.3126	94.5469	97.9294		55	99.2525	98.4145	100	98.9194	98.8341	100	99.3533	98.3396	98.1281	99.1336	98.646	98.3777	99.6506	98.9262
	56	94.8834	98.9662	100	100		56	83.4477	91.2406	82.8631	99.8114	99.0461	99.1126	97.6698	98.2649	96.9872	98.4782	99.7216	99.6842		56	85.1891	87.2095	84.5565	85.8595	92.3498	91.0841	88.5841	92.9651	88.6891	90.4608	87.956	93.8228		56	96.534	95.0748	99.0939	96.9558	96.866	99.9268	97.8941	96.0287	96.3085	97.2363	96.2385	95.804	98.2377	96.9699
	57	87.7567	95.2226	97.3468	99.2515		57	72.8723	83.8851	72.9247	96.2888	94.7509	96.6361	94.918	95.2391	93.916	96.4548	98.8446	98.374		57	75.1631	77.7121	73.1527	76.4036	80.9969	81.3528	80.8406	84.4257	81.1798	82.7058	79.3291	86.89		57	90.1469	88.4378	95.1412	92.648	92.2485	98.2379	94.3457	91.5015	93.2056	93.1673	91.5266	91.224	95.0979	93.0545
	58	79.5744	88.0117	90.9066	95.8586		58	64.2554	76.8196	64.8242	89.9839	86.8473	92.3718	90.3605	90.4091	89.387	93.4065	96.4068	95.6089		58	65.4213	68.6185	62.0371	67.3339	68.7637	70.6666	73.5998	73.9479	74.6001	74.627	70.6859	77.452		58	81.2972	79.2853	88.5434	85.5801	84.608	94.06	88.0698	83.9207	87.7442	86.0211	84.1037	84.089	90.0883	88.0075
	59	73.6937	79.461	82.026	89.8487		59	58.1318	71.806	59.0805	82.0601	77.0087	87.5269	84.1437	83.787	83.0437	88.6552	92.5146	91.508		59	58.3151	61.5801	54.1422	60.6718	59.1649	61.1858	68.5661	64.4074	69.9286	67.6575	64.0607	68.2587		59	72.1411	69.3381	80.3524	76.1173	74.4235	87.3191	79.4314	73.813	79.0324	76.447	74.4915	74.8034	82.9617	82.1472
	60	67.4979	70.682	74.3802	82.2498		60	54.6349	68.3342	55.6193	76.1028	69.2416	82.5093	77.2014	76.6124	76.1014	82.0586	86.7709	86.147		60	53.7609	57.2732	49.4291	55.9071	52.9524	53.9125	65.0106	57.9311	67.0064	62.7295	59.8263	61.2677		60	65.5781	61.4194	73.8127	67.5752	65.7844	79.7603	71.1221	64.4819	69.0754	67.1112	65.9527	65.4338	74.9384	76.2976
	61	62.6655	64.0786	68.4737	75.2112		61	51.9458	66.0102	52.6523	71.844	63.7518	77.7665	70.329	70.0491	69.5725	74.72	80.6119	80.2726		61	50.858	54.3401	46.2047	52.5793	48.7174	48.8033	62.2092	53.5813	64.4364	59.4606	56.9621	57.0624		61	61.3122	55.8674	68.6994	61.0965	59.5538	73.6313	65.0388	57.6779	60.5993	60.5218	59.9389	58.4177	68.1422	70.987
	62	57.7334	59.6491	64.864	69.821		62	49.958	64.0621	50.4289	68.221	60.0101	73.0098	64.2763	65.0907	63.9872	67.6468	74.4629	74.5589		62	48.4652	51.8344	43.3601	49.9854	45.7772	45.1034	59.9648	50.5793	62.1368	57.0759	54.6068	54.2095		62	58.6313	52.5613	64.9186	57.4606	56.4941	69.4034	61.5448	54.1011	55.134	56.8824	56.6639	53.9969	63.4119	66.5793
	63	54.6344	56.6594	61.408	66.1847		63	48.3636	62.527	48.506	65.1156	56.7678	68.7743	58.9819	61.2604	59.4124	61.6354	69.1276	69.54		63	46.2212	49.6864	40.1031	47.8488	43.3619	42.021	58.0203	48.0883	59.9291	54.8872	52.4607	51.9479		63	56.6849	50.0982	61.7391	54.6221	53.9958	66.6333	59.1533	51.6158	51.9935	54.6324	54.1767	51.132	60.649	63.5315
	64	51.7093	54.0744	58.5995	63.3376		64	46.7472	60.8352	46.8729	62.2967	54.0273	65.3613	54.669	58.1271	55.4557	56.2882	64.4087	65.2483		64	44.379	47.8402	37.7748	46.1312	41.2592	39.2189	56.3339	45.8561	58.0118	52.7841	50.3591	49.7508		64	55.022	48.4008	59.5454	52.5592	52.0842	64.3649	57.0653	49.56	49.4654	52.6067	51.96	48.6009	58.3316	61.1643
	65	49.299	51.5479	56.035	60.8592		65	45.3253	59.2642	45.5748	57.2999	51.681	62.5763	51.1487	55.4086	52.2768	51.8882	60.4918	61.299		65	42.676	46.1274	35.7455	44.4503	39.2218	36.6724	54.4993	43.8446	56.2717	50.7718	48.4547	47.7657		65	53.5498	46.8	58.1892	50.6495	50.2855	62.3729	55.0893	47.5348	47.3073	50.5687	49.8227	46.4012	56.2558	59.0381
	66	47.2993	49.2791	53.5422	58.4222		66	43.6936	57.7015	44.3454	52.5595	49.6752	60.1634	48.128	52.8259	49.4383	47.7265	57.2249	57.6443		66	41.3593	44.4349	34.564	43.1438	37.3339	34.3421	52.8367	41.8799	54.5613	49.0504	46.6715	45.9525		66	52.0941	45.3155	57.115	48.8632	48.6217	60.6248	53.26	45.7201	45.3501	48.6616	47.8978	44.3944	54.1498	57.0682
	67	45.4911	47.2768	51.1621	55.9342		67	42.1608	56.0951	43.1279	47.9455	47.8978	57.7602	45.456	50.641	47.1346	44.0547	54.4519	54.2947		67	39.7553	42.9596	33.0067	41.8395	35.518	32.1105	51.1635	39.9694	52.8469	47.459	45.1048	44.2526		67	50.7916	43.8044	55.9371	47.1292	47.1441	59.0005	51.6733	44.1634	43.4817	46.944	46.1474	42.5705	52.1024	55.1981
	68	43.7085	45.3907	48.9369	53.3937		68	40.5679	53.4979	41.8741	46.2405	46.2953	55.5042	42.8119	48.6258	44.9841	40.68	51.8071	51.4898		68	38.282	41.5492	31.4377	40.6691	33.6979	29.8046	49.7327	38.059	51.2004	46.0431	43.4372	42.4625		68	49.5294	42.4571	54.6848	45.5222	45.6077	57.4876	50.1522	42.6582	41.895	45.4349	44.6005	40.8546	50.2929	53.4436
	69	42.0271	43.7898	47.3366	51.2187		69	39.2112	50.919	40.5592	44.6135	44.6166	53.3216	40.547	46.9094	43.1016	37.8944	49.5975	49.0649		69	36.6415	40.244	29.9016	39.3807	32.0623	27.6728	48.1933	36.2881	49.8695	44.6675	41.9237	40.6123		69	48.2596	41.1522	53.3313	44.0574	44.2718	56.0592	48.7334	41.1864	40.337	43.952	43.106	39.3269	48.6022	51.8532
	70	40.5382	42.2376	45.8022	49.341		70	37.8292	48.682	39.2563	43.1548	42.9644	51.0986	38.4718	45.229	41.2898	35.385	47.3344	46.9378		70	35.5117	38.8791	28.6918	38.1669	30.351	25.8671	46.762	34.5909	48.6135	43.3016	40.4428	38.8964		70	47.0798	40.0222	52.1623	42.7104	42.9869	54.7782	47.3782	39.8891	39.0136	42.5736	41.8226	37.9413	47.1748	50.4038
	71	39.0958	40.8781	44.4392	47.6063		71	36.6395	47.4962	38.0586	41.6958	41.371	49.0886	36.5376	43.6445	39.4546	33.0141	45.3547	44.8481		71	34.1815	37.6148	27.5451	36.9537	28.8044	24.328	45.2028	32.9879	47.3713	41.8528	39.1779	37.294		71	45.9406	38.72	50.9479	41.3939	41.8399	53.4843	46.117	38.6824	37.7237	41.097	40.5878	36.5801	45.6211	49.0426
	72	37.7623	39.1328	43.0748	45.9351		72	35.4708	46.3674	36.8577	40.1887	39.998	47.1449	34.6832	42.1067	37.5736	30.8604	43.3453	42.9469		72	33.1878	36.3893	26.4622	35.7503	27.2872	22.7826	43.7847	31.3842	45.9893	40.503	37.8757	35.7869		72	44.8151	37.5388	49.7802	40.119	40.5374	52.2074	44.9051	37.4872	36.5325	39.8002	39.3681	35.254	44.1785	47.7308
	73	36.4165	37.7425	41.8531	44.3483		73	34.4432	44.9963	35.7432	38.7342	38.6176	45.3346	32.8582	40.6231	35.7017	28.8333	41.5702	41.0603		73	32.0236	35.2139	25.3183	34.5874	25.9231	21.205	42.3888	29.8806	44.6934	39.2535	36.6088	34.3599		73	43.6935	36.3954	48.5723	38.8826	39.3134	50.9252	43.6917	36.2984	35.4439	38.541	38.1679	33.9481	42.7638	46.38
	74	35.1196	36.3768	40.5053	42.864		74	33.3165	43.597	34.5968	37.2375	37.2919	43.4399	31.1586	39.1919	34.0136	27.0017	39.7605	39.2396		74	31.0977	34.2723	24.1194	33.471	24.6036	19.7231	41.0537	28.3126	43.4576	38.1009	35.3327	32.9967		74	42.5162	35.4563	47.416	37.7677	38.1641	49.7708	42.5575	35.2023	34.2875	37.3806	37.0115	32.8586	41.5174	45.1815
	75	33.8227	35.0112	39.1576	41.3796		75	32.1897	42.1978	33.4504	35.7408	35.9662	41.5451	29.4591	37.7607	32.3255	25.1702	37.9509	37.4189		75	30.1717	33.3306	22.9204	32.3546	23.2842	18.2412	39.7187	26.7447	42.2218	36.9484	34.0566	31.6335		75	41.4631	34.5016	46.2732	36.6958	37.181	48.568	41.4164	34.1108	33.2073	36.2466	35.8815	31.8796	40.3425	43.9937
	76						76														76														76	40.473	33.5124	45.1411	35.6704	36.1264	47.3975	40.3752	33.117	32.143	35.1813	34.8079	30.9593	39.1735	42.8469
	77						77														77														77	39.5404	32.5384	44.0261	34.6603	35.0922	46.245	39.3298	32.1562	31.152	34.1911	33.807	29.995	38.0879	41.7854
	78						78														78														78	38.5941	31.5919	42.9597	33.7197	34.1045	45.1515	38.3737	31.2809	30.2247	33.2406	32.8792	29.0978	36.9809	40.6993
	79						79														79														79	37.6002	30.5844	41.8297	32.6984	33.0717	44.0804	37.4018	30.3537	29.2697	32.2358	31.8987	28.2125	35.985	39.6746
	80						80														80														80	36.6833	29.6483	40.7738	31.7091	32.0681	42.9581	36.4148	29.4122	28.3162	31.2302	30.9516	27.3428	34.9179	38.6202
	81						81														81														81	35.7799	28.7064	39.7178	30.7509	31.0387	41.8794	35.4802	28.5749	27.4701	30.3126	30.0767	26.4959	33.9475	37.6772
	82						82														82														82	34.8145	27.8457	38.6803	29.8812	30.143	40.7877	34.5175	27.6848	26.5673	29.4172	29.2253	25.637	32.9217	36.665
	83						83														83														83	33.8389	26.9368	37.6241	28.9993	29.2131	39.8055	33.5947	26.8041	25.7383	28.5508	28.3708	24.813	31.9578	35.6395
	84						84														84														84	32.8902	26.0822	36.5956	28.0842	28.2817	38.8082	32.6081	25.8834	24.7594	27.6515	27.507	23.9612	31.008	34.5993
	85						85														85														85	31.9415	25.2276	35.567	27.1691	27.3502	37.8109	31.6214	24.9627	23.7805	26.7522	26.6433	23.1093	30.0582	33.559
	KimA WT + CdaA Repetition 1						KimA WT + CdaA Repetition 2														KimA WT + CdaA Repetition 3																				KimA WT + CdaA Repetition 3
		Normalized Fluorescence						Normalized Fluorescence														Normalized Fluorescence																				Normalized Fluorescence
	T [°C]	0x c-di-AMP	5x c-di-AMP	10x c-di-AMP	20x c-di-AMP		T [°C]	0x c-di-AMP			10x c-di-AMP			50x c-di-AMP			100x c-di-AMP				T [°C]	0x c-di-AMP			5x c-di-AMP			10x c-di-AMP			20x c-di-AMP			50x c-di-AMP			100x c-di-AMP				T [°C]	0x c-di-AMP			5x c-di-AMP			10x c-di-AMP
	25	0	0	0	0		25	5.33298	5.49606	5.55796	5.15784	5.68805	5.46871	5.24148	5.38991	5.92169	5.66997	5.41133	5.12453		25	0	0	0	0	0	0	0	0	0	0	0	0	0	0	0	0	0	0		25	0	0	0	0	0	0	0	0
	26	1.901	2.22421	1.98278	2.21012		26	5.44208	5.59811	5.63027	5.2151	5.73743	5.51179	5.38171	5.51994	6.06045	5.78806	5.47023	5.17123		26	1.75722	1.74087	1.82481	1.95905	2.17517	1.95064	1.94818	1.66867	2.03698	2.14241	2.09116	2.02597	1.94717	2.03264	2.08657	2.46595	2.41422	2.27071		26	1.14401	1.23141	1.15515	1.37436	1.37612	1.34513	1.26963	1.29086
	27	3.80201	4.44842	3.96555	4.42024		27	5.55119	5.70017	5.70257	5.27235	5.78681	5.55488	5.52194	5.64998	6.19921	5.90615	5.52914	5.21793		27	3.51446	3.48175	3.64962	3.9181	4.35033	3.90132	3.89632	3.33739	4.07396	4.28478	4.18231	4.05196	3.89432	4.06531	4.17313	4.93189	4.82842	4.54136		27	2.28803	2.46281	2.31029	2.74871	2.75224	2.69025	2.53926	2.58172
	28	5.58954	6.62867	5.86304	6.55218		28	5.65476	5.7949	5.76609	5.3293	5.83737	5.60349	5.65251	5.7739	6.32385	6.00934	5.58734	5.26945		28	5.31983	5.24427	5.67315	6.07261	6.60726	5.91693	5.87838	5.16706	6.33566	6.54826	6.33609	6.17279	5.83008	6.10057	6.32842	7.44549	7.46838	6.98983		28	3.49026	3.74365	3.52649	4.1885	4.21188	4.11395	3.87418	3.92867
	29	7.29348	8.69949	7.70027	8.60341		29	5.75298	5.88313	5.83136	5.38487	5.88497	5.64927	5.77533	5.88535	6.43816	6.10403	5.64183	5.32886		29	7.28345	7.20514	7.77099	8.27416	8.79014	8.07533	8.2244	7.58491	8.77628	8.8889	8.60725	8.38811	8.00806	8.36598	8.49263	10.1231	10.0814	9.53055		29	4.77072	5.07828	4.77822	5.67589	5.69854	5.58954	5.24026	5.30563
	30	8.92489	10.6534	9.3857	10.517		30	5.83318	5.96186	5.88971	5.43577	5.93235	5.69364	5.891	5.98975	6.53434	6.18528	5.69229	5.38756		30	9.18856	8.97934	9.66614	10.4311	10.9012	10.1363	10.3998	9.71249	11.0324	11.1028	10.7462	10.5709	10.0366	10.401	10.4817	12.5764	12.5084	11.9288		30	6.05238	6.44085	6.07233	7.19071	7.18838	7.06288	6.6443	6.71293
	31	10.4371	12.4902	10.9582	12.3101		31	5.9036	6.03591	5.94789	5.48645	5.97507	5.73697	5.99938	6.08223	6.62435	6.28577	5.74548	5.44664		31	10.9846	10.5566	11.4296	12.4243	12.8399	12.1096	12.2815	11.7546	13.0485	13.1253	12.8103	12.5563	11.9553	12.3359	12.32	14.8737	14.784	14.1398		31	7.32791	7.7487	7.31208	8.66154	8.64928	8.51129	8.00695	8.07687
	32	11.9247	14.235	12.4249	13.9593		32	5.98	6.10937	6.00896	5.54462	6.02552	5.78482	6.10549	6.17328	6.71092	6.38345	5.80712	5.50648		32	12.4634	11.9142	13.0724	14.1258	14.6221	13.8092	14.0078	13.5922	14.8961	14.9897	14.6425	14.3749	13.8688	14.1076	14.0702	16.9394	16.9751	16.0826		32	8.55371	9.06263	8.57707	10.1096	10.0846	9.93405	9.36707	9.43294
	33	13.2456	15.8204	13.8173	15.4676		33	6.06129	6.18488	6.07958	5.60114	6.07263	5.83694	6.20575	6.25884	6.80029	6.48432	5.87123	5.56687		33	14.04	13.3924	14.856	15.8939	16.4514	15.6653	15.8631	15.5298	16.8257	16.9284	16.5161	16.3439	15.859	15.9914	15.8951	19.0396	19.212	18.2795		33	9.83644	10.376	9.87104	11.5874	11.603	11.4087	10.7314	10.8135
	34	14.5307	17.3293	15.1553	16.8683		34	6.142	6.26608	6.15614	5.66409	6.13049	5.89194	6.30487	6.34091	6.88487	6.56834	5.93581	5.63386		34	15.7497	15.0246	16.6712	17.769	18.6237	17.527	17.9062	17.6372	18.8233	18.8528	18.4575	18.4492	17.9469	17.9703	17.8488	21.3531	21.5135	20.5411		34	11.1671	11.7945	11.2535	13.1639	13.1563	12.9725	12.1918	12.2981
	35	15.7122	18.7429	16.4552	18.1525		35	6.21897	6.3493	6.23326	5.73151	6.19485	5.95327	6.40442	6.42609	6.97228	6.6539	6.00193	5.70616		35	17.5653	16.7248	18.5216	19.6826	20.8717	19.5602	19.9054	19.58	20.9685	20.8245	20.4192	20.6442	19.8742	20.0779	19.9546	23.8149	23.9285	22.9493		35	12.6018	13.2717	12.697	14.8086	14.8486	14.6064	13.7712	13.9087
	36	16.8672	20.0554	17.7201	19.3245		36	6.30206	6.43691	6.31291	5.80722	6.2656	6.02021	6.51122	6.52213	7.07071	6.74687	6.07839	5.78003		36	19.4168	18.3849	20.3361	21.6526	23.1982	21.705	21.9069	21.6614	23.1212	22.8392	22.5348	22.819	21.9345	22.1703	21.9996	26.2254	26.4652	25.4331		36	14.1342	14.8826	14.2329	16.5962	16.621	16.3656	15.4443	15.6305
	37	18.0554	21.3391	18.9773	20.4609		37	6.40005	6.531	6.40086	5.88472	6.33474	6.09328	6.6246	6.62558	7.17268	6.84745	6.16077	5.85921		37	21.3262	20.1315	22.3299	23.5541	24.9574	23.8437	24.0127	23.8473	25.3886	24.9948	24.653	24.9459	24.0539	24.3107	24.1623	28.6129	28.9758	27.9155		37	15.7655	16.5668	15.8706	18.4686	18.4709	18.1232	17.1907	17.3924
	38	19.343	22.6359	20.2889	21.6764		38	6.50627	6.63697	6.49966	5.95712	6.4017	6.16324	6.73632	6.73199	7.28432	6.95363	6.24603	5.93652		38	23.3344	21.9657	24.3222	25.6778	27.1606	26.069	26.2182	26.1487	27.633	27.29	26.978	27.2528	26.3273	26.5614	26.3544	31.0059	31.5168	30.4265		38	17.4504	18.3166	17.5279	20.4086	20.3353	19.9978	18.9836	19.2182
	39	20.8208	23.9709	21.6214	22.8958		39	6.62882	6.75875	6.61389	6.0441	6.47825	6.24333	6.85581	6.84459	7.39742	7.06729	6.34132	6.0231		39	25.4654	23.9629	26.4751	28.0054	29.4427	28.3512	28.5623	28.5921	30.0629	29.7244	29.4007	29.751	28.7176	28.9314	28.7501	33.5931	34.1583	32.9394		39	19.216	20.0975	19.2371	22.3985	22.2905	21.8764	20.8767	21.1129
	40	22.5397	25.3399	23.0866	24.15		40	6.76256	6.89363	6.74123	6.13543	6.56129	6.32545	6.97679	6.96527	7.51928	7.1806	6.43647	6.11649		40	27.7063	26.0156	28.6649	30.3577	32.1008	30.7636	30.8789	31.0437	32.5304	32.171	31.7952	32.4	31.1727	31.4166	31.2132	36.2761	36.8575	35.6054		40	21.1014	22.0564	21.0784	24.5271	24.3742	23.9921	22.8648	23.1622
	41	24.6157	26.8245	24.6279	25.5244		41	6.91832	7.04633	6.88588	6.24442	6.65546	6.4213	7.10987	7.08594	7.64487	7.30124	6.53986	6.22177		41	30.0645	28.2068	31.0907	32.6604	34.6561	33.2358	33.4684	33.6559	35.0287	34.7886	34.1265	35.1845	33.7087	33.83	33.7012	38.8503	39.7378	38.3369		41	23.1532	24.1995	23.1132	26.7881	26.5501	26.1734	24.9888	25.3182
	42	27.065	28.4752	26.3053	27.0295		42	7.10226	7.22384	7.05862	6.3554	6.77368	6.52365	7.2562	7.21917	7.78498	7.43114	6.65533	6.33591		42	32.4613	30.6098	33.6598	35.0976	37.1691	35.7646	36.0962	36.3276	37.7855	37.4169	36.6181	37.9355	36.1914	36.3493	36.1912	41.698	42.5624	41.1765		42	25.3604	26.5362	25.2846	29.1264	28.8619	28.505	27.2478	27.5954
	43	30.0988	30.3271	28.1038	28.7075		43	7.31465	7.43925	7.2733	6.48044	6.89842	6.63897	7.41718	7.36514	7.93937	7.58163	6.78863	6.46668		43	35.2642	33.2527	36.6247	37.8562	40.0502	38.4363	38.9304	39.1753	40.8222	40.3664	39.5344	41.0139	38.8574	38.9905	38.8045	44.728	45.7101	44.1686		43	27.8145	29.0001	27.6192	31.643	31.3949	31.051	29.7468	30.0493
	44	33.8869	32.3611	30.0635	30.4825		44	7.58281	7.70913	7.54156	6.60899	7.03652	6.76791	7.59933	7.54019	8.11564	7.74959	6.93856	6.6113		44	38.4623	36.5424	40.1953	40.9165	42.7439	41.3009	41.7942	42.1725	44.1345	43.4588	42.7072	44.1217	41.7041	41.8673	41.5329	48.2309	49.0324	47.5687		44	30.5491	31.7472	30.4463	34.4692	34.1839	33.7868	32.373	32.7046
	45	38.8523	34.7244	32.3532	32.6279		45	7.92661	8.06519	7.8935	6.76799	7.18724	6.91165	7.80116	7.74008	8.31561	7.94025	7.10745	6.77963		45	42.2921	40.2395	44.361	44.0307	45.8978	44.3431	44.8415	45.3436	47.3859	46.7477	45.8995	47.5365	44.8797	44.9272	44.5491	51.6878	52.671	51.1178		45	33.6971	34.8562	33.6203	37.6057	37.1685	36.8325	35.286	35.6318
	46	45.3139	37.4433	34.9893	35.1219		46	8.38602	8.52513	8.34019	6.952	7.37086	7.08522	8.02598	7.96207	8.54396	8.15398	7.29743	6.96471		46	46.9639	44.8781	49.4411	47.5261	49.6014	47.9137	48.4105	48.9669	51.0531	50.4423	49.435	51.3684	48.4552	48.4558	47.9707	55.7749	56.6401	55.2379		46	37.3483	38.4372	37.2758	40.9939	40.4288	40.1192	38.4603	38.8375
	47	53.8507	40.7101	38.1774	38.0576		47	8.98131	9.13148	8.93426	7.18855	7.6028	7.29955	8.28989	8.22414	8.80588	8.40515	7.53125	7.18604		47	52.8393	50.5339	55.7	51.396	53.6437	51.8825	52.3209	53.1541	55.1093	54.4169	53.1795	55.4598	52.244	52.1786	51.7515	60.2177	60.9341	59.6208		47	41.6404	42.686	41.3931	44.745	44.1079	43.8428	41.9913	42.3335
	48	64.4244	44.6774	42.1479	41.595		48	9.71945	9.87698	9.67876	7.47667	7.90315	7.56993	8.60408	8.52196	9.1085	8.6966	7.80082	7.44556		48	60.4333	58	64.0844	55.9511	58.3424	56.6098	56.867	58.0045	59.9642	59.0797	57.5936	60.2588	56.3751	56.3685	55.953	65.4343	66.0794	64.7008		48	46.7394	47.7899	46.3767	48.8662	48.2274	47.9299	45.817	46.1642
	49	74.9022	49.6414	47.1819	46.0063		49	10.5841	10.7433	10.5453	7.83354	8.27865	7.90605	8.97938	8.88363	9.46987	9.03292	8.12063	7.75617		49	70.4093	68.0855	74.9047	61.6166	64.3196	62.5038	62.5291	63.9806	65.961	64.8927	63.0737	66.1677	61.4228	61.278	60.908	71.803	72.4004	70.8465		49	52.8995	54.0434	52.4903	53.6008	52.8026	52.4685	49.9728	50.2778
	50	82.9824	55.3006	53.04	50.754		50	11.4095	11.5703	11.3787	8.21762	8.68036	8.27165	9.36416	9.25452	9.84657	9.38199	8.44169	8.07529		50	81.4758	79.2057	86.0246	67.9305	70.9217	68.8688	68.5145	70.1777	72.3291	71.0779	69.1511	72.4916	66.7677	66.6732	66.2602	78.6103	79.1518	77.5047		50	59.6639	60.8497	59.1329	58.3289	57.4442	57.0665	54.2219	54.5421
	51	88.2257	61.8236	59.7322	55.9653		51	12.133	12.2773	12.0949	8.6329	9.09216	8.66004	9.74048	9.62327	10.2203	9.72385	8.76048	8.38806		51	90.6054	88.0877	94.019	74.6185	77.8564	75.5332	74.8555	76.687	78.9119	77.5035	75.3764	78.9191	72.2607	72.1081	71.7284	85.6022	85.9868	84.3495		51	67.1078	68.3068	66.4909	63.1969	62.2595	61.7829	58.5748	58.9178
	52	91.9389	69.225	67.3953	61.6409		52	12.679	12.8045	12.6466	9.07509	9.53012	9.07096	10.1018	9.97323	10.5808	10.0542	9.06052	8.67958		52	95.6437	92.8479	97.677	81.788	85.0637	82.3885	81.1813	83.2849	85.6548	83.8425	81.4367	85.3165	77.6457	77.5143	77.2953	92.0264	92.433	90.7081		52	75.0859	76.2099	74.2285	67.9682	67.0721	66.5466	62.9792	63.3636
	53	95.3589	77.5571	76.2029	68.3411		53	13.0956	13.1833	13.0612	9.5897	10.0534	9.551	10.5012	10.3503	10.9662	10.3958	9.37331	8.98042		53	97.5341	94.7998	98.6737	88.7017	92.2362	89.1437	88.0455	90.2617	92.7072	91.0264	88.1629	91.9911	84.0688	83.8773	83.7171	97.0517	97.4104	95.638		53	83.8214	84.7889	82.802	73.4431	72.5204	71.9304	67.8096	68.1488
	54	98.2559	85.309	84.567	74.8026		54	13.3506	13.3998	13.3057	10.1523	10.6369	10.0899	10.9446	10.7738	11.3859	10.7583	9.70091	9.29974		54	98.5241	96.5348	99.3837	93.4795	97.056	93.9032	92.9901	95.1481	97.5945	96.5537	93.3094	96.7587	91.3182	91.1001	90.8103	99.7461	99.9144	98.3205		54	91.9993	92.5542	90.985	79.7229	78.7773	78.1894	73.2515	73.5191
	55	99.9746	91.2061	90.92	80.5191		55	13.4315	13.452	13.3819	10.7181	11.2216	10.6283	11.424	11.2349	11.8289	11.1346	10.0503	9.64063		55	99.6476	98.4836	100	95.6009	98.8377	96.1797	95.4955	97.4455	99.8195	99.5561	96.379	99.0995	96.8661	96.8324	96.1369	100	100	98.7898		55	97.4713	97.7384	96.8255	86.8562	85.9801	85.3208	79.516	79.7616
	56	100	95.0318	94.8255	85.0858		56	13.3788	13.3763	13.3017	11.2066	11.7248	11.1027	11.9136	11.7149	12.3001	11.5361	10.4293	10.005		56	100	99.8258	99.7891	96.2586	98.9375	96.9069	95.9738	97.7093	99.8615	99.7653	97.0152	99.3146	99.6218	99.7453	98.8492	99.2532	99.2892	98.3267		56	99.9626	100	99.7742	93.3139	92.8015	91.9109	86.5679	86.7928
	57	98.2073	97.5088	97.112	89.1908		57	13.2204	13.2072	13.156	11.5772	12.0786	11.4421	12.3727	12.1925	12.7605	11.9563	10.8307	10.3888		57	99.2044	100	98.0775	97.6502	99.3883	98.2387	97.0622	98.4406	99.9871	99.8636	97.8169	99.829	99.9903	100	99.3101	98.8192	98.9476	98.1791		57	100	99.7276	100	97.7076	97.4643	96.4853	93.2616	93.4604
	58	94.3288	99.2223	98.6958	92.9622		58	13.0256	13.012	12.9398	11.8091	12.2819	11.6455	12.7827	12.63	13.1834	12.3672	11.2265	10.7683		58	96.0104	98.405	93.9985	99.1328	100	99.5734	98.5244	99.404	100	100	98.7203	100	100	99.7428	99.5827	98.5739	98.6896	98.4216		58	98.2034	97.5332	98.3174	99.5967	99.6536	98.6733	97.9508	97.9961
	59	88.8992	100	99.7268	96.1737		59	12.8029	12.7955	12.6905	11.8895	12.3099	11.6954	13.1046	12.9781	13.5213	12.7256	11.583	11.1128		59	90.7769	94.706	87.5964	100	99.62	100	99.794	100	99.6095	99.8893	99.6939	99.9284	99.9417	99.4094	100	98.5825	98.769	99.2275		59	93.8289	92.988	94.0328	100	100	99.6096	100	100
	60	82.1205	99.5716	100	98.5114		60	12.592	12.565	12.4025	11.8387	12.2343	11.6473	13.3264	13.1879	13.7579	13.0234	11.8654	11.3639		60	83.6943	89.2289	79.5473	99.2353	97.1707	98.6388	100	99.2248	97.9649	98.6127	100	98.5054	99.2514	98.7284	99.9374	98.0013	98.7926	99.6276		60	86.5282	85.6564	87.1654	99.6338	99.6657	100	99.8663	99.9286
	61	75.882	97.8829	99.2569	99.7829		61	12.3674	12.3214	12.1721	11.7033	12.0742	11.5246	13.4349	13.2844	13.8758	13.2164	12.0499	11.513		61	76.3539	83.2835	71.1728	96.5776	92.6064	95.2906	98.9548	96.7343	94.7453	96.0241	99.3174	95.9107	98.0773	97.5427	99.3815	97.433	98.7091	100		61	78.2642	76.802	79.6912	97.8856	97.8452	98.8858	98.3294	98.798
	62	70.2037	95.0084	97.3303	100		62	12.1177	12.0503	11.9849	11.5688	11.9039	11.3703	13.3974	13.2711	13.8725	13.2985	12.1176	11.5408		62	69.9082	78.3114	63.3045	92.2786	86.0344	90.1889	96.2683	92.1788	89.4842	91.8137	97.1064	91.4274	96.0137	95.3252	97.8278	96.1976	97.7348	99.8326		62	71.2067	68.5369	72.8149	93.9742	94.1643	95.7388	95.1605	96.236
	63	65.5249	91.2426	94.1405	99.2087		63	11.8297	11.7754	11.7902	11.4058	11.7104	11.2085	13.2727	13.1798	13.7731	13.2394	12.0757	11.4701		63	64.6383	74.5929	56.4392	86.8408	78.3608	83.3814	92.0802	85.6013	82.8061	85.8038	92.8468	84.5202	92.5541	91.9	94.9954	93.8641	95.3074	98.8361		63	66.4086	62.454	68.1003	87.4234	87.7247	89.2056	89.6513	91.5985
	64	61.2439	86.4574	90.0306	96.9188		64	11.4669	11.4644	11.5383	11.246	11.5127	11.0271	13.0653	13.0129	13.603	13.0776	11.9528	11.3191		64	60.3785	71.4167	50.796	80.9947	70.1809	75.345	86.8111	77.7248	75.3825	78.3489	87.1715	75.7068	87.0099	86.7223	90.4151	89.41	91.4482	95.9218		64	63.2478	58.7444	64.7889	79.7426	79.5722	81.5918	81.9386	85.1792
	65	57.7463	81.0782	84.8341	93.5162		65	11.1143	11.1666	11.2689	11.0651	11.318	10.8584	12.8391	12.7975	13.3772	12.8619	11.786	11.142		65	57.0395	68.6024	46.7841	75.2676	62.9133	67.8497	81.5387	69.7599	68.3497	70.2301	80.1371	66.4243	80.1013	80.1348	84.6641	82.9862	86.4672	91.0411		65	61.2158	56	62.6067	72.8402	71.7528	74.5316	73.9843	78.6672
	66	54.7861	75.5087	78.9742	88.879		66	10.7572	10.8506	10.9705	10.9086	11.1396	10.6532	12.5962	12.5351	13.0879	12.623	11.5827	10.9154		66	54.6884	66.2715	44.187	70.1625	56.887	62.0272	76.7793	63.1668	62.0914	62.4491	73.3389	57.9161	72.8533	73.0092	78.5513	75.5489	81.2232	85.0951		66	59.638	53.966	60.7918	67.9193	65.6398	70.1288	67.206	73.1401
	67	52.3651	70.5984	73.859	83.7336		67	10.4695	10.5237	10.6625	10.6893	10.9399	10.4681	12.3751	12.2818	12.7869	12.4298	11.3855	10.678		67	52.9344	64.4656	42.1046	66.1061	52.2356	61.6238	72.841	58.1584	56.743	55.7119	67.1535	51.1027	66.0634	66.516	72.6194	68.1323	75.7986	78.9001		67	58.4131	52.1272	59.0389	64.5658	61.6959	67.2426	62.6293	69.0388
	68	50.1407	66.1699	69.3054	78.4554		68	10.1709	10.2031	10.3475	10.4238	10.7227	10.2407	12.1324	12.0351	12.4852	12.2136	11.1713	10.42		68	51.1267	62.8591	40.0723	63.0241	48.5034	66.1802	69.5434	54.31	52.2858	50.269	62.6555	45.6561	60.2831	61.3454	67.3502	61.7512	70.8375	73.3731		68	57.0571	50.7417	57.6535	62.1018	58.7758	65.1812	59.5883	66.111
	69	48.3168	62.4805	65.9474	73.6844		69	9.90428	9.92856	10.0451	10.1367	10.4787	10.0142	11.8685	11.7946	12.2047	11.9882	10.9685	10.1689		69	49.128	61.2206	37.844	60.5608	45.3564	72.3717	66.8582	50.6017	48.5859	45.8957	59.2447	41.7802	55.3286	57.0591	63.0089	56.1782	66.348	67.9594		69	55.8594	49.6205	56.2934	60.0668	56.5529	63.5042	57.4504	64.1793
	70	46.5926	59.373	62.513	69.5686		70	9.66461	9.71783	9.76144	9.91574	10.2738	9.76549	11.5962	11.5134	11.9229	11.7102	10.7391	9.90421		70	47.0845	59.6049	35.8833	58.3099	42.5351	76.0947	64.3788	47.4067	45.6161	42.1994	56.2573	38.3182	51.2364	53.2026	59.717	51.4595	62.5226	63.3326		70	54.7779	48.9714	55.1724	58.4463	54.7088	62.1893	55.8324	62.8099
	71	44.9883	56.6918	59.6951	65.9796		71	9.4407	9.50969	9.47792	9.68422	10.0384	9.54383	11.3459	11.2395	11.632	11.4584	10.5128	9.61164		71	45.2173	58.1656	34.1462	56.5465	40.1935	76.7996	61.9948	44.7296	43.0229	39.0909	53.5491	35.3353	47.362	49.8297	56.9521	47.3354	59.3244	59.5073		71	53.6802	48.5377	54.032	56.8406	52.9847	60.7983	53.9745	61.3303
	72	43.334	54.3518	57.2657	63.0301		72	9.2222	9.30091	9.25044	9.47768	9.81998	9.33555	11.0722	10.9413	11.3357	11.2223	10.2462	9.31273		72	43.4573	56.8138	32.562	54.8697	38.2677	76.5586	60.1116	42.674	40.88	36.5769	51.2242	32.5453	43.9696	46.8973	54.588	43.7932	56.379	56.8981		72	52.5821	48.4141	53.0546	55.5819	51.6426	59.5184	52.5328	59.9025
	73	41.7742	52.0436	55.2801	60.6453		73	9.00639	9.0621	9.03991	9.24125	9.58174	9.14039	10.7992	10.6507	11.0206	10.9982	9.96503	9.0171		73	41.8546	55.5237	31.0366	53.3456	36.3974	75.8691	58.3503	40.5282	38.6833	34.3806	49.1232	30.1181	40.9626	44.3002	52.325	40.8124	53.8946	54.4779		73	51.5509	48.3689	52.0572	54.2994	50.2847	58.285	51.1179	58.5187
	74	40.4256	50.3252	53.5921	58.7289		74	8.80747	8.8426	8.8543	9.02546	9.35944	8.93731	10.5308	10.3372	10.7375	10.7575	9.66931	8.74171		74	40.3283	54.155	29.4241	51.4754	34.3164	74.3872	56.8327	38.3865	36.6324	32.2898	47.1246	27.8095	38.4286	41.7745	50.3289	37.8691	51.5788	52.0487		74	50.5668	48.2483	51.1382	53.1433	49.0616	57.1943	49.9913	57.3072
	75	39.0769	48.6069	51.9042	56.8124		75	8.60856	8.62309	8.66869	8.80966	9.13713	8.73424	10.2623	10.0238	10.4544	10.5168	9.37359	8.46631		75	39.0337	52.847	27.94	49.6954	32.2652	72.6913	54.791	36.2553	34.5653	30.1986	45.1596	25.5798	36.0556	39.3417	48.2747	35.0689	49.5487	49.5216		75	49.6545	48.0524	50.224	52.0003	47.9205	56.079	48.8397	56.1122
	76						76														76	37.6666	51.6404	26.4422	48.0606	30.4951	70.8958	53.0619	34.1368	32.7452	28.4418	43.4737	23.496	33.8692	37.2186	46.4917	32.3965	47.6054	47.3442		76	48.7386	47.805	49.2968	50.9992	46.8841	54.9866	47.7845	55.0843
	77						77														77	36.4032	50.467	25.0936	46.6802	29.1031	69.4282	51.6856	32.1694	31.1327	26.9442	41.9458	21.6411	32.0479	35.3829	44.8545	30.1907	45.7949	45.2833		77	47.857	47.6648	48.3737	49.9631	45.857	53.8697	46.8213	54.1613
	78						78														78	35.0208	49.3023	23.8645	45.4933	27.694	67.9866	51.6622	30.3113	29.6238	25.4617	40.5044	20.0405	30.4727	35.5206	43.5092	28.3531	44.2647	43.5217		78	46.9395	47.4873	47.4268	48.8655	44.7749	52.7602	46.0062	53.2002
	79						79														79	33.8239	48.121	22.6746	44.1101	26.0082	66.4153		28.7324	28.1543	24.005	39.0436	18.4454	28.8558	36.7763	42.0214	26.5264	42.6774	41.8639		79	45.9972	47.2305	46.562	47.7366	43.7718	51.7625	45.3691	52.2292
	80						80														80	32.443	46.8474	21.3352	42.6705	24.3301	64.8384		27.1179	26.5426	22.3295	37.5044	16.8726	27.2715	39.1385	40.6064	24.7423	40.5651	40.198		80	45.0432	46.9091	45.6874	46.6868	42.792	50.7143	44.6572	51.129
	81						81														81	31.1132	45.4816	19.9261	41.0064	22.8463	62.9344		25.7338	24.9908	20.8703	35.9401	15.2753	25.7251	40.1101	39.1273	22.7445	38.4702	38.6395		81	44.0685	47.0026	44.7913	45.6219	41.845	49.697	44.2156	50.1221
	82						82														82	29.7552	44.065	18.4349	39.4403	21.3571	61.3879		24.421	23.2733	19.2247	37.2102	13.7435	24.3599	40.2581	37.7322	20.9126	36.6389	36.932		82	43.2392	47.3571	43.9843	44.6971	40.9288	48.6859	44.3056	49.1519
	83						83														83	28.5852	42.8296	17.1562	38.0201	19.9516	59.8768		23.1564	21.8622	17.8996	40.8786	12.3814	23.1215	39.6598	36.3156	19.1872	35.3325	35.3815		83	42.3286	47.6634	43.0756	43.7207	39.9718	47.6516	46.6245	48.2036
	84						84														84	27.322	41.5648	15.8707	36.7158	18.5583	58.5742		21.8946	20.3377	16.5759	47.7978	11.0416	21.9525	38.9519	34.9297	18.4748	33.8624	33.8682		84	41.4808	47.3717	42.305	42.7531	39.0722	46.5744	48.9793	47.1521
	85						85														85	26.0588	40.3	14.5852	35.4114	17.165	57.2717		20.6328	18.8133	15.2522	54.717	9.70178	20.7834	38.244	33.5438	17.7625	32.3923	32.3548		85	40.6331	47.0799	41.5345	41.7854	38.1725	45.4972	51.3341	46.1007
	KimA Y118A + CdaA Repetition 1																																KimA Y118A + CdaA Repetition 2
		Normalized Fluorescence																																Normalized Fluorescence
	T [°C]	0x c-di-AMP			0.5x c-di-AMP			1x c-di-AMP			2x c-di-AMP			3x c-di-AMP			5x c-di-AMP			10x c-di-AMP			20x c-di-AMP			50x c-di-AMP			100x c-di-AMP				T [°C]	0x c-di-AMP			0.5x c-di-AMP			1x c-di-AMP			2x c-di-AMP			3x c-di-AMP			5x c-di-AMP
	25	0	0	0	0	0	0	0	0	0	0	0	0	0	0	0	0	0	0	0	0	0	0	0	0	0	0	0	0	0	0		25	0	0	0	0	0	0	0	0	0	0	0	0	0	0	0	0
	26	0.666485	0.662983	0.671119	0.679231	0.648958	0.681365	0.679329	0.677188	0.697106	0.730701	0.71659	0.778407	0.713997	0.731456	0.760195	0.788611	0.71809	0.730697	0.704248	0.749455	0.718481	0.729655	0.819438	0.784909	0.767011	0.754121	0.772433	0.814589	0.821475	0.858497		26	0.460242	0.444232	0.416307	0.39667	0.449113	0.399057	0.484241	0.553783	0.671906	0.483091	0.438574	0.642939	0.31714	0.384132	0.388704	0.395873
	27	1.33297	1.32597	1.34224	1.35846	1.29792	1.36273	1.35866	1.35438	1.39421	1.4614	1.43318	1.55681	1.42799	1.46291	1.52039	1.57722	1.43618	1.46139	1.4085	1.49891	1.43696	1.45931	1.63888	1.56982	1.53402	1.50824	1.54487	1.62918	1.64295	1.71699		27	0.920483	0.888464	0.832615	0.79334	0.898227	0.798114	0.968483	1.10757	1.34381	0.96618	0.87715	1.28588	0.634281	0.768263	0.777408	0.791747
	28	2.0355	2.03276	2.05062	2.06308	1.97266	2.07561	2.08478	2.08014	2.18022	2.23692	2.19749	2.39495	2.19809	2.22096	2.3151	2.40144	2.21005	2.23129	2.14557	2.29892	2.18914	2.2404	2.49746	2.38891	2.34831	2.32136	2.35046	2.49004	2.4992	2.60161		28	1.38335	1.35379	1.26842	1.20422	1.35657	1.20159	1.45755	1.65183	1.97904	1.44572	1.32851	1.89817	0.974524	1.16197	1.172	1.19187
	29	2.75662	2.76047	2.77353	2.78763	2.66978	2.8092	2.82022	2.81637	2.9828	3.03665	2.98981	3.25398	2.97388	2.99092	3.13095	3.2359	2.99935	3.02184	2.91266	3.12411	2.96947	3.04961	3.37403	3.24217	3.20125	3.16291	3.18095	3.38483	3.40573	3.53033		29	1.85053	1.81773	1.69117	1.61392	1.811	1.60479	1.94091	2.19868	2.57272	1.92942	1.79015	2.4711	1.32141	1.55533	1.56389	1.58473
	30	3.48989	3.50145	3.52467	3.51512	3.35943	3.54874	3.56887	3.56315	3.77714	3.85753	3.80222	4.13206	3.76437	3.76331	3.93823	4.08164	3.80464	3.79868	3.68077	3.95836	3.75946	3.86358	4.24851	4.10061	4.06658	4.02404	4.01899	4.28982	4.31116	4.46906		30	2.31523	2.27642	2.11834	2.03503	2.26967	2.01872	2.42875	2.74008	3.1262	2.42194	2.26286	3.00714	1.66656	1.96621	1.97269	1.97847
	31	4.23252	4.25139	4.28339	4.25776	4.07785	4.30396	4.33238	4.31091	4.53052	4.69044	4.62178	5.01399	4.53986	4.53417	4.7421	4.91757	4.60065	4.57379	4.4508	4.79957	4.54812	4.68658	5.12897	4.9615	4.92127	4.86645	4.86612	5.19979	5.24315	5.42116		31	2.77914	2.7146	2.53661	2.44279	2.71372	2.43066	2.90857	3.27157	3.63232	2.89119	2.73078	3.50619	2.01206	2.38232	2.38979	2.38241
	32	4.98449	5.01215	5.05929	5.01497	4.79224	5.06513	5.10703	5.06851	5.29115	5.53145	5.45627	5.90135	5.32803	5.32603	5.54548	5.76034	5.40236	5.3581	5.21931	5.63698	5.33899	5.51103	6.02539	5.80179	5.75859	5.70135	5.70348	6.11653	6.16631	6.35835		32	3.25664	3.15914	2.97919	2.86847	3.186	2.8754	3.41035	3.81462	4.12612	3.38939	3.21872	4.00308	2.38281	2.80827	2.81503	2.81321
	33	5.75498	5.78876	5.83077	5.78603	5.53319	5.83987	5.90902	5.85577	6.07107	6.39718	6.31112	6.81892	6.12911	6.12254	6.37488	6.61972	6.21931	6.17159	6.00006	6.4947	6.14386	6.35451	6.94455	6.65269	6.59884	6.54933	6.55341	7.04262	7.09201	7.28113		33	3.76406	3.6062	3.42829	3.30875	3.65358	3.34448	3.91624	4.34307	4.59582	3.87363	3.70465	4.50691	2.7691	3.25286	3.23859	3.2464
	34	6.52399	6.56438	6.60271	6.55586	6.27564	6.61571	6.69184	6.64486	6.85927	7.26096	7.1726	7.72626	6.93682	6.93306	7.1979	7.48476	7.03904	6.99652	6.80684	7.35488	6.96636	7.2085	7.87487	7.52717	7.45996	7.42098	7.41129	7.97683	8.02755	8.1998		34	4.30045	4.08614	3.915	3.76699	4.1526	3.83831	4.42171	4.9009	5.06473	4.39507	4.20653	4.99887	3.18308	3.72515	3.68723	3.71558
	35	7.30195	7.34595	7.37873	7.32333	7.01671	7.39259	7.4768	7.42359	7.63958	8.11657	8.04006	8.62997	7.74568	7.73587	8.01422	8.35275	7.84749	7.80697	7.60855	8.21397	7.78721	8.06847	8.80241	8.4114	8.32392	8.29609	8.27333	8.91385	8.96645	9.13066		35	4.84971	4.58588	4.4322	4.25113	4.6532	4.33201	4.93818	5.42513	5.48543	4.8956	4.69552	5.45121	3.59892	4.20669	4.15202	4.1894
	36	8.06615	8.10841	8.16479	8.08539	7.75038	8.15564	8.24979	8.18391	8.409	8.95551	8.87148	9.50484	8.52842	8.50592	8.81663	9.18537	8.64755	8.59571	8.39098	9.06066	8.59543	8.91914	9.71978	9.28119	9.19115	9.15858	9.11994	9.84881	9.89889	10.0521		36	5.39658	5.10913	4.98276	4.74738	5.17222	4.84377	5.46782	5.97237	5.89943	5.43611	5.20324	5.89317	4.04746	4.69357	4.6284	4.70974
	37	8.84249	8.88279	8.95542	8.85855	8.47626	8.91985	9.02097	8.94215	9.15726	9.79707	9.7154	10.3876	9.30941	9.27058	9.62607	10.0131	9.44139	9.36896	9.16402	9.89516	9.38923	9.75368	10.6224	10.1177	10.0319	10.0048	9.9514	10.7737	10.8134	10.9723		37	6.00875	5.67116	5.56661	5.28587	5.71053	5.40652	6.03792	6.52254	6.33416	6.01387	5.72735	6.3561	4.52481	5.22164	5.12843	5.24454
	38	9.61782	9.65102	9.73497	9.62939	9.19802	9.67878	9.8062	9.71605	9.9203	10.6532	10.5543	11.2812	10.0911	10.0324	10.4166	10.8185	10.2441	10.1496	9.92672	10.7372	10.1861	10.5798	11.5317	10.9611	10.8727	10.842	10.7798	11.6922	11.7142	11.8542		38	6.68191	6.29091	6.21631	5.87035	6.28544	6.02371	6.62071	7.11013	6.83201	6.64472	6.30455	6.86807	5.04638	5.79898	5.68122	5.83903
	39	10.3802	10.4179	10.5013	10.3899	9.89742	10.4327	10.581	10.4696	10.666	11.4969	11.4035	12.1656	10.8721	10.8016	11.1937	11.6252	11.0484	10.9258	10.6906	11.5735	10.9779	11.4106	12.4183	11.8029	11.7258	11.6718	11.6	12.593	12.5996	12.7242		39	7.41806	6.96101	6.90048	6.49465	6.89601	6.67922	7.22312	7.70267	7.3296	7.29222	6.89959	7.38361	5.58908	6.39904	6.26788	6.44596
	40	11.1099	11.1593	11.2431	11.1143	10.5698	11.1504	11.3466	11.2088	11.4061	12.314	12.2235	13.0142	11.6142	11.5355	11.9271	12.3868	11.8122	11.6809	11.4291	12.367	11.7547	12.2052	13.2678	12.6306	12.5334	12.4555	12.3909	13.4716	13.4601	13.5456		40	8.19306	7.65632	7.65475	7.15402	7.53837	7.39345	7.91523	8.34576	7.85289	7.98503	7.53604	7.93887	6.17583	7.01551	6.87528	7.10725
	41	11.8108	11.8897	11.9752	11.8069	11.2395	11.8536	12.0863	11.9115	12.1187	13.1225	13.0417	13.8405	12.3129	12.24	12.6563	13.1195	12.536	12.419	12.1596	13.1336	12.4921	12.969	14.0838	13.4101	13.3068	13.2262	13.1645	14.3264	14.2906	14.3368		41	9.07302	8.45584	8.51399	7.89421	8.24839	8.20462	8.67059	9.05864	8.48067	8.7588	8.23467	8.54636	6.83914	7.71115	7.53002	7.82547
	42	12.5761	12.6758	12.744	12.5458	11.9643	12.5894	12.8422	12.6496	12.8595	13.9934	13.9228	14.754	13.0315	12.9813	13.3951	13.8695	13.2712	13.1651	12.8904	13.9054	13.2579	13.7479	14.9318	14.2116	14.084	13.9994	13.9563	15.1914	15.1455	15.1351		42	10.0786	9.37337	9.50854	8.72824	9.03279	9.07541	9.49029	9.83695	9.19701	9.63261	9.01131	9.23913	7.58923	8.49636	8.26993	8.62762
	43	13.4376	13.5832	13.6332	13.3776	12.7677	13.4107	13.6543	13.4343	13.6592	15.0303	14.9784	15.8549	13.863	13.8169	14.2299	14.6941	14.0783	13.9727	13.7103	14.7802	14.0857	14.6055	15.8613	15.1006	14.9513	14.8596	14.832	16.1297	16.0651	15.9834		43	11.2296	10.4339	10.6299	9.6547	9.92661	10.0297	10.3426	10.6714	9.98698	10.5591	9.85501	10.0188	8.40653	9.35942	9.11916	9.47935
	44	14.5074	14.6824	14.7063	14.3772	13.7228	14.4017	14.6062	14.3737	14.5915	16.3313	16.2883	17.2551	14.8363	14.8025	15.2022	15.6429	15.0313	14.888	14.65	15.7784	15.045	15.5957	16.9075	16.1362	15.9772	15.8673	15.836	17.2062	17.1156	16.9802		44	12.5806	11.6633	11.907	10.6672	10.9176	11.0931	11.3033	11.6767	10.918	11.6049	10.806	10.9477	9.33381	10.3561	10.1072	10.4347
	45	15.8286	16.0211	16.0536	15.5911	14.8371	15.6054	15.7364	15.4985	15.7027	18.0166	17.9682	19.0998	16.0176	15.9662	16.4205	16.7577	16.1495	15.9809	15.7477	16.9346	16.1446	16.7188	18.1161	17.3141	17.145	17.0418	17.013	18.4567	18.3299	18.1425		45	14.1976	13.1569	13.4511	11.8173	12.077	12.3298	12.4367	12.8741	12.0794	12.8075	11.9129	12.12	10.4231	11.5221	11.2639	11.5313
	46	17.5608	17.7415	17.7976	17.143	16.2953	17.1684	17.1471	16.9202	17.0976	20.2918	20.193	21.6626	17.4868	17.4389	17.9788	18.1481	17.5171	17.3338	17.0204	18.2941	17.4387	18.0519	19.5359	18.7071	18.5657	18.4647	18.4152	19.9237	19.7401	19.5454		46	16.2631	15.1134	15.4403	13.2202	13.4828	13.8238	13.7997	14.3513	13.6186	14.261	13.2636	13.6204	11.7498	12.9857	12.6855	12.8423
	47	19.8922	20.1283	20.1754	19.1913	18.2236	19.2029	18.9055	18.6624	18.8662	23.4412	23.2759	25.2855	19.4077	19.3464	19.9916	19.8914	19.2021	19.0365	18.5756	19.952	19.0289	19.6425	21.2248	20.3638	20.2584	20.1409	20.1242	21.6518	21.4682	21.2497		47	18.9818	17.7048	18.0699	14.9951	15.312	15.6936	15.5216	16.1449	15.6097	15.9564	14.8635	15.5771	13.3934	14.7851	14.4595	14.3926
	48	23.1109	23.4212	23.4559	21.974	20.8901	22.0193	21.2113	20.9471	21.2167	27.9376	27.6454	30.4326	21.9576	21.9301	22.6491	22.1391	21.328	21.19	20.5072	21.9927	20.9974	21.594	23.3016	22.4158	22.3493	22.2308	22.2106	23.7387	23.5691	23.3378		48	22.6914	21.2601	21.6352	17.2704	17.7345	18.097	17.7705	18.5858	18.3201	18.111	16.8881	18.138	15.4261	17.0849	16.744	16.3062
	49	27.5576	27.8739	27.9315	25.7452	24.491	25.8306	24.2337	23.907	24.2862	34.0759	33.588	37.3852	25.3136	25.3386	26.1702	25.0081	24.0434	23.9467	22.9078	24.5306	23.4741	23.9913	25.8842	24.9479	24.9547	24.7895	24.7752	26.2609	26.1473	25.9408		49	27.73	26.086	26.4559	20.3307	21.0004	21.304	20.7916	21.84	22.0802	20.9042	19.5157	21.6179	18.061	20.0709	19.7293	18.6627
	50	33.0836	33.3183	33.4325	30.4193	28.9385	30.5487	27.911	27.5219	28.0191	41.5388	40.7696	45.7243	29.3488	29.441	30.424	28.3965	27.2213	27.1595	25.641	27.4198	26.2938	26.7073	28.828	27.8036	27.8926	27.7266	27.6807	29.1098	29.0426	28.8744		50	33.7022	31.8942	32.2143	24.0048	24.9215	25.1443	24.3548	25.7239	26.6491	24.1663	22.6155	25.7404	21.1126	23.5764	23.243	21.3328
	51	39.9078	39.944	40.1129	36.2013	34.4297	36.361	32.4052	31.9151	32.5723	50.1677	49.0919	55.3318	34.221	34.4008	35.6065	32.4048	30.9977	31.0041	28.7955	30.7638	29.5256	29.7649	32.1098	31.032	31.2228	31.0263	30.9842	32.2995	32.2689	32.1677		51	40.6343	38.595	38.8898	28.4647	29.7512	29.7597	28.5779	30.2668	32.1654	27.9297	26.2498	30.7138	24.7542	27.6958	27.3733	24.3011
	52	48.168	48.038	48.2137	43.4475	41.3636	43.6449	38.0971	37.4699	38.3819	60.1555	58.7209	66.196	40.3029	40.6291	42.087	37.3287	35.6141	35.6897	32.5623	34.7247	33.3704	33.2762	35.8902	34.7176	34.9363	34.7925	34.7791	35.866	35.8957	35.8827		52	48.507	46.3749	46.606	33.9598	35.7899	35.4752	33.851	35.9859	39.1438	32.5547	30.7173	36.8266	29.0934	32.6538	32.4073	27.725
	53	58.3563	58.0204	58.1787	52.7453	50.366	53.0797	45.6608	44.8382	46.0724	71.7874	69.9736	78.3696	48.4394	48.9166	50.7067	43.8066	41.6791	41.8535	37.3384	39.7871	38.3122	37.6066	40.5065	39.2536	39.5172	39.3777	39.3462	40.0629	40.1443	40.2639		53	58.0257	55.9548	56.0971	41.3239	43.907	43.06	41.0229	43.7105	48.5826	38.7629	36.6865	45.097	34.8972	39.2568	39.1335	32.1314
	54	70.1275	69.6952	69.7611	64.0932	61.4751	64.546	55.2881	54.2461	55.9417	84.0774	82.0791	89.897	58.943	59.7351	61.7817	52.1855	49.5565	49.8481	43.4837	46.1978	44.6122	42.933	46.2109	44.886	45.0432	44.9728	44.9323	45.0472	45.206	45.4764		54	69.0913	67.2706	67.3319	50.8229	54.3335	52.876	50.4599	53.7753	60.7333	46.9612	44.6647	55.8047	42.6168	48.0496	48.1028	37.9401
	55	82.0521	81.6354	81.5188	76.5454	73.9602	77.1765	66.6692	65.2867	67.461	94.3162	92.8276	97.5173	71.2124	72.4853	74.5745	62.3182	59.163	59.5898	51.0276	53.9928	52.3379	49.2863	52.9756	51.6168	51.5111	51.4991	51.4475	50.6592	50.9249	51.3849		55	80.6975	79.2386	79.2049	62.318	66.7396	64.6531	61.9727	65.8881	74.621	57.1456	54.6707	68.7071	52.4552	58.9916	59.2769	45.4111
	56	92.0801	91.8702	91.6123	88.011	86.0999	88.8086	78.6643	77.078	79.4862	100	99.3559	100	83.7869	85.2634	87.1298	73.4335	69.9468	70.5484	59.7912	62.9318	61.2614	56.5042	60.6392	59.1731	58.5232	58.6789	58.5647	56.7147	57.0038	57.7039		56	90.9691	89.9161	89.807	74.5598	79.5075	77.0453	74.4384	78.6591	87.0736	68.5864	66.1363	81.6963	63.7871	71.2333	71.8	54.3284
	57	98.2884	98.3764	98.0779	96.395	95.5154	97.0258	89.3845	87.8528	89.9424	99.7499	100	97.9053	93.9957	95.11	96.0736	84.1914	80.6217	81.3754	69.0729	72.3815	70.8495	64.2807	68.8249	67.1847	65.733	66.0759	65.808	62.719	63.0572	63.9658		57	97.8118	97.2004	97.1169	85.9991	90.3959	88.2157	86.0721	89.9372	95.7122	80.2071	77.8872	92.0726	75.5472	83.2837	83.9547	64.1414
	58	100	100	100	100	100	100	96.8422	95.9755	97.2031	94.5972	95.5893	93.4574	99.5061	100	100	93.0915	90.0142	90.6478	78.2321	81.4467	80.1843	72.193	76.8565	75.2055	72.8321	73.4116	73.0186	68.5044	68.8701	69.9177		58	100	100	100	94.7886	97.6202	96.2071	94.8337	97.2873	99.4454	90.0574	88.2385	97.8897	86.2824	92.9843	93.3075	74.2082
	59	97.709	97.2668	97.6295	98.8043	99.6767	98.2602	100	99.8644	100	86.7292	88.1746	87.3759	100	99.9484	99.4384	98.6138	96.7401	97.0982	86.3719	89.3724	88.3952	79.8494	84.5082	83.0362	79.7814	80.3905	80.0917	74.0825	74.5376	75.681		59	97.5271	98.2989	98.3451	99.5328	100	100	99.636	100	100	97.0142	95.9928	100	94.697	98.6461	98.6439	83.7679
	60	92.5469	91.3375	92.937	93.853	95.8195	93.4547	98.8893	100	98.5219	79.0364	80.5653	80.8993	96.8791	96.2615	96.2319	100	100	100	93.2339	95.5061	94.9015	86.6507	91.328	90.0143	86.38	87.0366	86.8343	79.5629	80.1155	81.3482		60	91.9063	93.7499	93.8462	100	98.4382	99.3655	100	98.3315	97.9673	100	99.9614	99.3601	99.3818	100	100	91.9058
	61	85.7947	84.1746	86.6561	88.5413	90.5674	87.2016	96.0051	97.2841	93.7554	73.2893	74.6073	75.3759	92.0473	90.7322	91.762	97.5124	99.6792	99.257	98.1393	99.243	98.895	93.024	96.8521	95.7042	92.5755	93.0762	93.1663	85.1662	85.8042	87.2007		61	85.0231	88.2913	88.4486	97.0079	93.4464	95.7593	96.7098	93.6415	93.7807	98.9547	100	96.7113	100	98.0138	98.8451	97.5671
	62	79.0468	77.4009	80.496	82.9989	84.8332	80.213	91.0708	92.3249	87.0816	69.7874	70.6106	71.592	86.3437	84.4891	86.4563	92.6963	96.4026	95.6878	100	100	100	97.8522	99.9459	99.2279	97.4591	97.6887	97.9811	90.6888	91.3893	92.8965		62	78.8372	83.279	83.6396	91.8831	86.9263	89.9301	90.7688	86.8948	87.7022	94.2978	96.4064	91.5181	97.0829	93.7132	95.6777	100
	63	73.5361	72.4099	75.0153	77.7026	79.9948	73.7925	85.2908	85.5273	79.5939	67.6715	68.1414	69.1371	80.5544	78.3217	80.8324	86.7606	91.4248	90.97	99.4307	97.9721	98.147	100	100	100	100	100	100	95.6697	96.4078	97.7646		63	73.8855	79.2135	79.8204	86.2208	79.9237	83.1075	83.8326	79.8972	81.4048	87.5092	90.2873	84.9104	91.7887	87.9089	91.2146	98.8672
	64	69.4877	68.9657	71.398	72.5492	76.6792	69.0917	78.9412	79.1858	73.5248	66.0634	66.055	67.39	75.6262	72.8114	75.0878	80.5461	85.7449	86.0397	96.5861	94.4098	94.1862	98.679	97.262	97.675	99.7566	98.3007	97.939	99.1023	99.4125	100		64	70.3711	75.9452	76.9668	80.5069	73.7871	76.1025	76.9957	73.2861	75.7626	80.2718	83.6435	78.4861	85.6794	81.7713	86.0645	94.8755
	65	66.62	66.6301	68.6101	69.0943	74.3223	66.138	73.9746	74.323	68.964	64.5076	64.3638	65.9859	71.5191	68.4276	70.5091	75.0301	80.648	81.2581	92.3529	89.7224	89.2127	94.8815	92.3202	93.1367	96.2626	93.3873	92.9686	100	100	98.9352		65	67.6423	73.52	74.8495	75.9437	69.0894	70.8209	71.0341	68.2466	71.2733	73.4741	77.6394	72.8459	79.6061	76.062	81.3006	89.4023
	66	64.3764	64.6727	66.2885	67.2469	72.6566	64.0424	70.7019	71.4008	66.2483	62.8872	62.6404	64.8131	68.469	65.6505	67.4861	70.6366	76.072	76.7302	87.1816	84.9454	84.7986	90.5283	86.8684	87.4646	90.4942	86.9069	86.4323	97.8719	96.7383	95.0329		66	65.5599	71.6651	72.7364	72.3734	65.5535	67.309	65.9902	64.2471	67.7928	67.7268	72.9854	68.1783	74.4812	72.0716	77.1291	83.5789
	67	62.8037	63.0514	64.3641	65.7295	71.0936	62.1004	68.2703	68.9091	63.8994	61.2736	61.1249	63.6538	65.9632	63.8469	65.8741	67.7747	72.4513	72.7189	82.407	80.213	80.9853	85.9486	81.7419	82.4153	84.3942	81.7008	81.0963	93.3674	91.8421	90.1175		67	63.6594	69.976	70.7748	69.8713	63.0079	64.7911	62.2202	61.1661	64.9236	63.1655	68.6957	64.0543	70.513	68.3657	73.6756	78.1564
	68	61.6263	61.3969	63.1113	64.1423	69.9284	60.3454	66.4352	66.8223	62.0224	59.8467	59.8467	62.4864	64.2165	62.3586	64.5754	65.5088	69.5782	69.6321	78.9953	76.5199	78.083	82.2456	78.148	78.3541	79.6093	77.6047	76.5687	88.1086	85.9322	85.038		68	62.0515	68.3203	68.7726	67.9508	60.8779	62.6586	59.4849	58.4809	62.3808	59.9148	65.0452	60.858	67.435	65.3313	71.0315	73.6025
	69	60.6396	59.7881	62.0762	62.7267	68.6352	58.8634	64.9071	65.1613	60.3695	58.5878	58.8553	61.4593	62.8471	60.7425	63.5065	63.7543	67.4621	67.3251	76.6118	73.6547	75.4565	78.9626	75.1285	75.3348	76.5175	74.3581	73.3404	83.3873	81.7201	80.5473		69	60.508	66.7729	67.3089	66.215	58.9695	60.7957	57.5577	56.0261	59.9115	57.5053	62.1177	58.9344	65.3348	62.1848	69.1394	70.3444
	70	59.5313	58.3421	61.0024	61.2833	67.0677	57.5917	63.35	63.5697	58.71	57.4469	57.8008	60.4263	61.7047	59.3383	62.5912	62.0939	65.7455	65.6351	74.5299	71.3803	73.4059	76.2138	72.4533	72.5628	73.7611	71.294	69.9804	79.2728	78.3775	76.5815		70	59.1064	65.4408	66.0355	64.6068	57.0899	59.2766	55.66	53.8618	57.5831	55.4602	60.1945	57.1267	63.4207	60.2256	67.4981	68.0239
	71	58.3034	57.128	59.8944	59.941	65.6534	56.4828	61.8708	62.2247	57.1165	56.3884	56.8183	59.3834	60.5729	58.2779	61.6921	60.6166	64.0979	64.1746	72.7047	69.5131	71.7396	73.5708	69.6976	69.9019	71.1591	68.9118	67.3191	75.5807	75.9188	73.3772		71	57.7872	64.207	65.1068	63.0427	55.3471	57.6822	53.8379	51.8817	55.6568	53.7172	58.6542	55.4594	61.8852	59.1745	65.7409	66.1381
	72	56.9934	55.9506	58.6678	58.6211	64.348	55.4194	60.4892	60.9053	55.741	55.4401	55.8682	58.4521	59.4155	57.3421	60.6314	59.0627	62.6623	62.611	70.8163	67.6889	70.2059	71.321	67.2934	67.6806	68.7938	66.9207	65.1896	72.2988	73.4696	70.6814		72	56.5415	62.9288	64.1218	61.5369	53.79	56.2079	52.1507	50.1141	53.8445	51.9958	56.9818	53.5516	60.1968	58.2795	64.1093	64.3594
	73	55.752	54.8344	57.3912	57.3368	63.1568	54.2112	59.1854	59.6384	54.3659	54.545	54.974	57.645	58.2408	56.3175	59.5469	57.6262	61.3134	61.1234	68.9932	65.9123	68.67	69.387	64.9907	65.7306	66.7123	65.1175	63.5156	69.6205	71.1323	68.4014		73	55.445	61.6841	62.981	60.2643	52.5347	54.8251	50.7329	48.6858	52.3453	50.4178	55.3342	52.2154	58.695	57.2069	62.7287	62.6735
	74	54.6822	53.7685	56.1439	56.1447	61.9487	53.0945	57.8991	58.4013	53.1261	53.6788	54.0766	56.8668	57.1111	55.1486	58.3812	56.2489	59.9677	59.6255	67.3122	64.1588	67.1384	67.49	62.8879	64.0271	64.9067	63.4424	61.9659	67.1783	68.9439	66.4823		74	54.3544	60.5928	61.9077	59.0914	51.3992	53.4955	49.4325	47.3653	50.9388	48.8763	53.8374	51.0732	57.143	55.9238	61.5779	61.0566
	75	53.7842	52.7768	54.9797	55.0377	60.8382	52.0241	56.6267	57.2372	51.9044	52.8454	53.1838	56.0692	55.9028	53.9843	57.2331	55.1307	58.7599	58.2795	65.7364	62.6619	65.7359	65.7558	60.8732	62.3698	63.2587	61.8438	60.4948	64.9195	67.005	64.7073		75	53.3341	59.5691	60.8448	57.9648	50.3273	52.218	48.2264	46.0928	49.7623	47.4537	52.5779	49.9282	55.7797	54.7562	60.5091	59.4913
	76	53.0506	51.819	53.9066	54.0036	59.7955	51.0783	55.4473	56.1973	50.8919	52.1096	52.3267	55.2641	54.6882	52.8002	55.9993	54.0435	57.6157	57.0264	64.3127	61.3439	64.5444	64.1795	59.1441	60.8776	61.6908	60.3451	59.0526	62.8008	65.1992	63.0231		76	52.3505	58.5764	59.9042	56.8955	49.3241	51.1357	47.1167	45.0077	48.7808	46.2171	51.4484	48.7433	54.474	53.8327	59.6848	58.2156
	77	52.238	50.884	52.9367	53.0172	58.7942	50.1806	54.3367	55.2079	49.8892	51.404	51.4886	54.6032	53.4889	51.6912	54.8679	53.0715	56.627	55.9714	62.977	60.102	63.277	62.7807	57.6059	59.4636	60.2059	58.963	57.6624	60.895	63.4822	61.429		77	51.4236	57.5504	58.8798	55.8544	48.3755	50.1729	46.1438	43.9777	47.9228	45.1308	50.2898	47.7112	53.5801	53.0314	59.0193	57.0586
	78	51.3821	49.9686	52.022	52.0395	57.7976	49.335	53.2932	54.299	48.8967	50.6688	50.5983	53.9509	52.4378	50.6249	53.8283	52.221	55.7257	55.0193	61.6782	58.8967	62.0146	61.3865	56.1594	58.1384	58.8607	57.6644	56.3153	59.1103	61.901	59.9689		78	50.5603	56.6219	57.9862	54.9583	47.5562	49.3031	45.2873	43.2199	47.1735	44.2347	49.2936	46.8071	52.7568	52.4044	58.4422	55.9781
	79	50.5743	49.0726	51.1359	51.0891	56.9347	48.5465	52.3115	53.4129	48.0103	49.8545	49.7276	53.4032	51.4047	49.6656	52.8657	51.5451	54.9336	54.1403	60.4666	57.8086	60.8789	60.1692	54.9168	57.0298	57.6434	56.4825	55.1004	57.608	60.5419	58.6736		79	49.7311	55.7288	57.0715	54.1369	46.7485	48.3889	44.5173	42.4603	46.5514	43.3878	48.376	46.0284	52.1631	51.7896	57.8223	54.8935
	80	49.7347	48.2357	50.2299	50.145	56.0593	47.7111	51.3716	52.5683	47.2215	49.0503	48.7928	52.8263	50.3864	48.6872	51.9082	51.0062	54.1941	53.2845	59.326	56.8566	59.9163	59.0866	53.7644	56.1618	56.4123	55.3687	53.999	56.3716	59.3816	57.6147		80	48.9138	54.8903	56.2441	53.292	46.0162	47.5432	43.8158	41.7581	45.9907	42.5841	47.6049	45.3956	51.5518	51.3234	57.4792	53.8746
	81	48.9266	47.3808	49.2947	49.2353	55.0865	46.87	50.5094	51.6619	46.4849	48.2399	47.8814	52.2224	49.3954	47.7171	50.9001	50.5346	53.5103	52.4468	58.2742	55.9689	58.9943	58.0537	52.7556	55.3066	55.1774	54.2289	52.7894	55.1864	58.2821	56.7564		81	48.1939	54.1619	55.4289	52.5376	45.4064	46.8341	43.2283	41.1232	45.5155	41.8364	46.9126	44.7897	51.0658	50.7834	57.21	53.0572
	82	48.0969	46.5536	48.3595	48.3285	54.0515	46.0146	49.6391	50.8076	45.7476	47.4412	47.0024	51.5971	48.4813	46.7514	49.8882	50.0795	52.8155	51.6192	57.2298	55.1835	58.1486	57.0426	51.8242	54.5013	54.0009	53.1044	51.6255	54.1087	57.2931	56.1106		82	47.5212	53.4343	54.6698	51.7863	44.84	46.1265	42.6584	40.5101	44.9793	41.1552	46.3242	44.2735	50.5199	50.4176	57.0091	52.3383
	83	47.3122	45.7039	47.4872	47.4405	53.0388	45.1476	48.7967	49.9416	45.0305	46.5915	46.1091	50.9024	47.624	45.8222	48.98	49.6046	52.1079	50.7902	56.1622	54.3665	57.3293	56.038	50.9779	53.6552	52.9091	52.0292	50.4643	53.0067	56.3277	55.5124		83	46.9072	52.7451	53.9262	51.159	44.3305	45.5166	42.1645	40.0392	44.5846	40.5643	45.8155	43.7646	49.9417	49.9178	56.5908	51.6901
	84	46.4799	44.7769	46.5939	46.5005	52.0252	44.2963	47.9263	49.0908	44.3376	45.7775	45.2304	50.1402	46.7242	44.9051	48.0739	49.0343	51.3259	49.946	55.1201	53.6034	56.4654	55.0602	50.1482	52.8561	51.8269	50.9133	49.4487	51.9869	55.4182	54.8917		84	46.2454	52.0641	53.2696	50.6343	43.8751	44.9067	41.684	39.6221	44.1975	40.0685	45.405	43.3985	49.2781	49.434	56.1099	51.1327
	85	45.6477	43.85	45.7006	45.5605	51.0116	43.4451	47.056	48.2401	43.6446	44.9635	44.3517	49.378	45.8244	43.9879	47.1677	48.464	50.5438	49.1018	54.078	52.8404	55.6015	54.0824	49.3185	52.0569	50.7447	49.7975	48.4331	50.9671	54.5087	54.271		85	45.5837	51.383	52.6129	50.1095	43.4196	44.2968	41.2034	39.2049	43.8104	39.5728	44.9945	43.0324	48.6145	48.9502	55.6289	50.5753
	KimA N237A + CdaA Repetition 1																																KimA N237A + CdaA Repetition 2
		Normalized Fluorescence																																Normalized Fluorescence
	T [°C]	0x c-di-AMP			0.5x c-di-AMP			1x c-di-AMP			2x c-di-AMP			3x c-di-AMP			5x c-di-AMP			10x c-di-AMP			20x c-di-AMP			50x c-di-AMP			100x c-di-AMP				T [°C]	0x c-di-AMP			0.5x c-di-AMP			1x c-di-AMP			2x c-di-AMP			3x c-di-AMP			5x c-di-AMP
	25	0	0	0	0	0	0	0	0	0	0	0	0	0	0	0	0	0	0	0	0	0	0	0	0	0	0	0	0	0	0		25	0	0	0	0	0	0	0	0	0	0	0	0	0	0	0	0
	26	0.359558	0.353395	0.338321	0.342744	0.346078	0.347404	0.37006	0.381955	0.301764	0.362908	0.390698	0.392566	0.373853	0.359666	0.334464	0.400237	0.384108	0.396306	0.381367	0.382587	0.389755	0.425155	0.400698	0.405609	0.373417	0.360676	0.318164	0.446276	0.445611	0.365351		26	0.762734	0.762144	0.7727	0.685666	0.676648	0.656194	0.715538	0.668676	0.860072	0.69892	0.745704	0.748601	0.79362	0.715927	0.715931	0.681551
	27	0.719119	0.706789	0.676642	0.685488	0.692156	0.694804	0.740123	0.76391	0.603531	0.725815	0.781396	0.785133	0.747709	0.719333	0.668928	0.800474	0.768214	0.792615	0.762735	0.765174	0.779506	0.85031	0.8014	0.811214	0.746831	0.721352	0.636328	0.892552	0.891223	0.730706		27	1.52547	1.52429	1.5454	1.37133	1.3533	1.31239	1.43108	1.33735	1.72014	1.39784	1.49141	1.4972	1.58724	1.43185	1.43186	1.3631
	28	1.11432	1.11753	1.05507	1.07842	1.08787	1.08455	1.16568	1.17373	0.933147	1.14141	1.23171	1.23602	1.15913	1.09422	1.03866	1.24573	1.17749	1.21488	1.17397	1.18603	1.20583	1.31314	1.27958	1.26064	1.17753	1.1917	1.02918	1.38453	1.37178	1.12916		28	2.35612	2.34774	2.36903	2.12536	2.08759	2.01334	2.18549	2.03552	2.59871	2.12859	2.26357	2.28562	2.4129	2.20145	2.19927	2.08883
	29	1.54928	1.5392	1.47054	1.50011	1.5072	1.49268	1.60562	1.59446	1.33049	1.5972	1.71042	1.7072	1.59958	1.50244	1.41708	1.70006	1.62174	1.68567	1.612	1.63442	1.6799	1.81739	1.74437	1.73656	1.62343	1.6441	1.4359	1.87301	1.87637	1.56145		29	3.22462	3.21069	3.22977	2.90364	2.84698	2.73315	2.96254	2.76018	3.49021	2.89286	3.05606	3.08992	3.23026	2.97424	2.96798	2.83678
	30	2.00671	2.00383	1.89297	1.9423	1.95717	1.93778	2.08789	2.02564	1.74273	2.10807	2.22962	2.23524	2.15733	1.96078	1.83815	2.17584	2.0728	2.15068	2.05699	2.08344	2.14097	2.35096	2.2733	2.24767	2.12364	2.17437	1.88211	2.40514	2.40054	2.00671		30	4.11222	4.08459	4.09671	3.69313	3.62697	3.46603	3.75588	3.49113	4.38272	3.66924	3.8737	3.92025	4.07117	3.78095	3.76236	3.61388
	31	2.4838	2.45041	2.32287	2.39504	2.40395	2.39674	2.59166	2.46554	2.19803	2.65843	2.72905	2.74241	2.68171	2.42911	2.35508	2.66372	2.55969	2.64335	2.53946	2.55479	2.63877	2.91314	2.80687	2.7621	2.58187	2.66428	2.30163	2.91101	2.93285	2.49646		31	5.02964	4.98726	4.97987	4.48491	4.42256	4.22085	4.57203	4.2513	5.294	4.48834	4.70663	4.75884	4.91059	4.60764	4.5802	4.40703
	32	2.9557	2.92084	2.77559	2.86646	2.87041	2.8752	3.08349	2.92563	2.63795	3.20655	3.23322	3.25104	3.18983	2.88268	2.92058	3.17239	3.05265	3.15142	3.03229	3.0369	3.13466	3.47142	3.34257	3.29015	3.06435	3.20256	2.77563	3.46459	3.48992	2.9951		32	5.98738	5.92488	5.89825	5.33251	5.26987	5.01612	5.40841	5.02175	6.21159	5.31144	5.55009	5.62022	5.76466	5.504	5.41764	5.22054
	33	3.46959	3.41902	3.25224	3.35857	3.38328	3.37623	3.59902	3.39719	3.10173	3.76582	3.76592	3.78551	3.66148	3.34431	3.49871	3.70395	3.55836	3.67984	3.54219	3.53423	3.63854	4.0053	3.88517	3.82807	3.5625	3.74273	3.26042	4.02438	4.06444	3.50621		33	6.96549	6.89335	6.83752	6.20167	6.12033	5.8323	6.26145	5.81585	7.10447	6.14424	6.38298	6.47253	6.58929	6.39626	6.25041	6.03068
	34	4.006	3.9575	3.77061	3.88111	3.90354	3.89702	4.13055	3.91103	3.6014	4.33706	4.35552	4.38033	4.18128	3.85241	4.02541	4.27218	4.09983	4.22987	4.06548	4.05317	4.17394	4.58254	4.423	4.38587	4.12361	4.3271	3.78142	4.66054	4.67071	4.02196		34	7.95545	7.86464	7.76875	7.06678	6.96845	6.64409	7.08824	6.59399	7.98556	6.97237	7.20279	7.30804	7.38891	7.29782	7.06838	6.83789
	35	4.57354	4.5143	4.28775	4.41553	4.42659	4.42313	4.70149	4.4089	4.08374	4.9067	4.94573	4.97708	4.70975	4.446	4.55889	4.86186	4.64604	4.78595	4.6026	4.59534	4.72009	5.17444	5.02558	4.94676	4.67133	4.90676	4.30633	5.26101	5.28172	4.57189		35	8.93648	8.82938	8.67784	7.90519	7.79725	7.43135	7.90489	7.36493	8.82827	7.8122	8.01473	8.14706	8.19772	8.16869	7.89657	7.65484
	36	5.09478	5.00487	4.76154	4.89143	4.8939	4.89213	5.18693	4.84481	4.53218	5.40561	5.45647	5.50503	5.16355	4.96878	4.98539	5.38177	5.13117	5.26551	5.07781	5.07868	5.21753	5.71424	5.52113	5.44943	5.15652	5.42519	4.74242	5.79532	5.81054	5.04512		36	9.94403	9.80721	9.6015	8.76834	8.65667	8.24138	8.73822	8.14513	9.69579	8.67359	8.84162	8.97798	9.01662	9.05007	8.72149	8.48373
	37	5.58509	5.47805	5.20052	5.33927	5.33873	5.32412	5.64607	5.24435	4.89901	5.8591	5.91761	5.97436	5.59836	5.46343	5.40022	5.84877	5.55565	5.71612	5.51004	5.5163	5.64251	6.18087	6.00174	5.91643	5.59247	5.85671	5.16162	6.23893	6.31167	5.48793		37	10.9673	10.7883	10.5336	9.6435	9.53444	9.05016	9.56499	8.91751	10.5269	9.51152	9.644	9.80851	9.84825	9.92519	9.55364	9.31577
	38	6.15401	5.96431	5.64166	5.75312	5.76492	5.74274	6.14842	5.63681	5.27443	6.28413	6.37625	6.42103	5.9982	5.8618	5.76691	6.29093	5.98361	6.15405	5.91672	5.92997	6.07512	6.63971	6.42898	6.32672	6.01185	6.25963	5.52813	6.69825	6.75848	5.85424		38	12.0049	11.7778	11.4832	10.5362	10.4267	9.88121	10.3971	9.70746	11.3462	10.3469	10.4348	10.5969	10.6304	10.8021	10.3626	10.1221
	39	6.75887	6.4768	6.12644	6.18545	6.19572	6.18033	6.6756	6.03008	5.65346	6.74443	6.88076	6.89675	6.38745	6.2619	6.17524	6.75275	6.41935	6.58938	6.33875	6.3529	6.50158	7.12147	6.89194	6.74843	6.41085	6.65676	5.91136	7.14116	7.22574	6.25556		39	13.0485	12.7345	12.3748	11.3785	11.2722	10.659	11.1699	10.4342	12.1049	11.112	11.1595	11.3468	11.3647	11.6452	11.1436	10.8823
	40	7.46775	7.09229	6.70105	6.64426	6.67795	6.65635	7.21651	6.43916	6.07469	7.24767	7.42188	7.42592	6.81402	6.6638	6.56368	7.23174	6.87904	7.04363	6.78024	6.79864	6.94447	7.63212	7.3669	7.1925	6.85933	7.11529	6.32094	7.72393	7.6873	6.66611		40	14.0739	13.6839	13.2595	12.2024	12.077	11.4067	11.9148	11.1277	12.8119	11.8377	11.8371	12.0595	12.0536	12.4564	11.8968	11.6209
	41	8.27889	7.85998	7.44185	7.22586	7.28533	7.26017	7.77853	6.93291	6.62096	7.88834	8.06944	8.08832	7.32709	7.17162	7.07336	7.80093	7.38204	7.56489	7.27818	7.30623	7.43745	8.21088	7.93072	7.73054	7.37347	7.66576	6.83772	8.3684	8.25873	7.16982		41	15.147	14.6758	14.1647	13.0277	12.8963	12.158	12.6772	11.8135	13.5329	12.5787	12.5163	12.8042	12.7748	13.2862	12.6859	12.396
	42	9.34783	8.93015	8.43114	7.95534	8.04361	8.02659	8.47902	7.58501	7.33859	8.69255	8.91457	8.95837	7.9971	7.83757	7.76364	8.50738	8.04561	8.26039	7.92713	7.9484	8.08419	8.92382	8.6233	8.39452	8.04064	8.36092	7.4992	9.20849	8.96224	7.84387		42	16.3352	15.845	15.2673	13.9731	13.8133	13.0207	13.5528	12.592	14.3334	13.4201	13.2621	13.6189	13.5749	14.2039	13.5592	13.2572
	43	10.7923	10.3363	9.77566	8.93022	9.03577	9.04725	9.36449	8.41353	8.28136	9.73301	9.9994	10.0689	8.79003	8.69893	8.68507	9.38611	8.87848	9.12004	8.74012	8.74893	8.92148	9.81593	9.50954	9.23277	8.81775	9.27518	8.34853	10.1104	9.87466	8.7132		43	17.7752	17.2866	16.6156	15.0393	14.8731	14.0385	14.5849	13.5104	15.2961	14.4381	14.1677	14.5989	14.5503	15.2909	14.5833	14.2687
	44	12.7485	12.2498	11.5952	10.1763	10.2918	10.3426	10.4389	9.44627	9.49837	11.0595	11.402	11.5267	9.79112	9.75474	9.81339	10.3932	9.88072	10.1654	9.7354	9.69723	9.92751	10.8768	10.5875	10.2833	9.78587	10.4009	9.39358	11.2317	10.9761	9.78839		44	19.53	19.0583	18.3113	16.3186	16.1084	15.2593	15.7808	14.586	16.4647	15.6148	15.2213	15.7297	15.6585	16.5206	15.7411	15.4219
	45	15.4529	14.8903	14.1357	11.9647	12.005	12.1066	11.863	10.8106	11.1207	12.8567	13.2546	13.4378	11.0875	11.1295	11.3346	11.6494	11.1085	11.4999	11.0005	10.865	11.195	12.181	11.908	11.5816	10.9619	11.8439	10.734	12.5916	12.3269	11.1591		45	21.7763	21.3123	20.4825	17.8463	17.6201	16.7259	17.2139	15.9025	17.962	17.0503	16.5425	17.1108	17.0126	17.9963	17.1128	16.8155
	46	19.1778	18.5529	17.6559	14.3826	14.3444	14.5085	13.7735	12.6589	13.3309	15.2819	15.7519	16.0168	12.8444	12.922	13.3745	13.302	12.6755	13.2481	12.6462	12.3739	12.8289	13.8099	13.6111	13.2461	12.4497	13.6897	12.4672	14.412	14.0382	12.9642		46	24.6782	24.222	23.3507	19.7649	19.5051	18.5795	18.9872	17.5263	19.8978	18.7737	18.1894	18.804	18.6582	19.7477	18.7568	18.4896
	47	24.3245	23.5938	22.5161	17.7293	17.6298	17.8786	16.3818	15.1718	16.4114	18.5626	19.1497	19.459	15.1846	15.3347	16.1426	15.4692	14.7032	15.5391	14.7964	14.2979	14.9511	15.8828	15.7858	15.3875	14.2667	16.006	14.7327	16.7054	16.2175	15.2767		47	28.5229	28.1125	27.247	22.2093	21.9453	20.9933	21.2928	19.6199	22.4593	20.9472	20.2954	20.9713	20.7891	21.9015	20.7989	20.6085
	48	31.4567	30.5437	29.1747	22.3058	22.26	22.6114	19.9037	18.6042	20.7096	23.0145	23.7779	24.1781	18.3661	18.5676	19.8554	18.3168	17.3352	18.4797	17.5404	16.7286	17.6424	18.4634	18.5709	18.1031	16.5296	18.9996	17.6441	19.6239	19.0033	18.1974		48	33.6038	33.2974	32.4667	25.4198	25.1826	24.2176	24.3303	22.3346	25.9598	23.7174	23.0401	23.7897	23.5766	24.5742	23.3656	23.2586
	49	40.9326	39.8581	38.1649	28.6705	28.7353	29.2075	24.7319	23.3326	26.6707	29.0076	30.0254	30.5053	22.5672	22.9105	24.8801	22.0336	20.7546	22.3558	21.0822	19.8071	21.0895	21.7034	22.0167	21.5291	19.4086	22.7369	21.2964	23.2199	22.4323	21.7973		49	40.1979	40.0139	39.2769	29.6966	29.5037	28.54	28.3832	25.9681	30.7358	27.2938	26.6244	27.4624	27.1626	27.8983	26.5718	26.5729
	50	51.8124	50.7799	48.7056	36.5739	36.7346	37.4454	30.6466	29.1848	34.0532	36.331	37.6607	38.1852	27.6056	28.1155	30.9218	26.4653	24.8043	26.9559	25.2075	23.3879	25.0964	25.3867	25.9479	25.3677	22.6572	26.9835	25.3963	27.2763	26.2978	25.8804		50	47.7085	47.737	47.1261	34.832	34.6719	33.7252	33.2165	30.3311	36.5486	31.4648	30.8596	31.7908	31.3146	31.6844	30.2738	30.3262
	51	63.5384	62.7051	60.3737	46.2126	46.5209	47.4407	37.8504	36.3662	42.9445	45.2026	46.9616	47.4581	33.5835	34.3287	38.1957	31.6618	29.5319	32.3671	29.9214	27.506	29.686	29.5358	30.3553	29.7061	26.2709	31.5903	29.91	31.6833	30.499	30.2807		51	55.9358	56.2077	55.8353	40.931	40.8599	39.9383	39.0399	35.6187	43.5642	36.3817	35.8718	36.9088	36.1495	36.0045	34.524	34.5704
	52	75.4285	74.9586	72.1348	57.8221	58.1721	59.317	46.3916	45.0415	53.6569	56.1422	58.4491	58.8225	40.856	41.9498	47.0288	37.8076	35.1399	38.7432	35.3352	32.2364	34.9692	34.1683	35.3062	34.5798	30.2593	36.6753	34.9098	36.3995	35.0802	35.0816		52	64.7309	65.3113	65.1428	48.1635	48.248	47.403	46.1713	42.1272	52.1745	42.2663	41.9458	43.1462	41.9378	41.1253	39.5692	39.4905
	53	87.2625	86.9288	83.054	71.5428	71.9499	73.0909	56.8099	55.707	66.2969	69.4073	72.1021	72.2934	50.0834	51.6886	58.1739	45.5074	42.2967	46.7702	42.0262	38.1181	41.5087	39.6909	41.1824	40.4405	34.8644	42.5896	40.7563	41.7556	40.2516	40.5014		53	74.5194	75.3141	75.3612	57.0227	57.3065	56.6342	55.1335	50.4081	62.994	49.6906	49.7441	51.1527	49.3937	47.5759	45.8889	45.5363
	54	96.2766	95.9492	91.3721	84.9488	85.3681	86.2581	68.6642	67.9594	79.5926	81.8132	84.6361	84.5514	61.1265	63.3475	71.0178	54.7832	51.1524	56.674	50.2093	45.4333	49.5651	46.2719	48.1185	47.3664	40.1756	49.3678	47.3791	47.6973	45.9618	46.547		54	84.4405	85.2706	85.2972	67.1113	67.7133	67.199	65.6349	60.4109	75.3668	58.6811	59.3125	60.8877	58.6292	55.4479	53.695	52.8922
	55	100	100	96.588	94.7095	95.133	95.6539	80.8158	80.4368	90.5575	90.7857	93.3866	93.1757	73.1429	75.7656	83.6191	65.2864	61.3169	67.7822	59.5839	54.0076	58.8575	53.8094	56.0973	55.2454	45.9788	56.6877	54.6375	53.8958	52.0521	52.9385		55	92.9222	93.6913	93.6487	77.7909	78.5881	78.2896	76.9023	71.4616	87.2852	68.9048	70.2834	71.9184	69.2973	64.4529	62.7522	61.3871
	56	97.4871	98.2654	99.414	99.7157	99.998	100	91.3895	91.255	97.4423	95.5789	97.8404	97.6555	84.6927	87.1342	93.1309	76.1621	71.9626	79.1465	69.5091	63.3539	68.7584	61.999	64.6162	63.7929	52.2353	64.1929	62.1744	60.102	58.1786	59.3465		56	98.3653	98.9601	98.8337	87.8255	88.6507	88.5059	87.4813	82.3787	95.808	79.4184	81.4476	82.9536	80.3065	74.0345	72.5757	70.6726
	57	90.1235	91.7531	100	100	100	99.4361	98.5624	98.2757	100	98.428	99.9908	99.9376	94.0833	95.5792	98.5049	86.4732	82.2867	89.2972	79.4506	73.0435	78.6726	70.5304	73.2861	72.637	58.8685	71.6839	69.9437	66.2644	64.376	65.814		57	100	100	100	95.5557	96.1497	96.2095	95.5854	91.6081	99.9608	89.1309	91.2864	92.556	90.1835	83.4313	82.2822	80.1755
	58	80.5682	82.7519	98.8569	96.1411	96.2395	95.1548	100	100	98.449	100	100	100	99.4935	99.877	100	94.8378	91.225	96.7875	88.6253	82.6047	88.0404	79.1939	81.9057	81.3751	65.7565	79.1199	77.7212	72.5208	70.6511	72.2394		58	97.9277	97.0421	97.3925	99.7817	100	100	100	97.7616	100	96.3675	97.6876	98.4359	96.9725	91.6797	90.8379	89.0875
	59	71.8184	74.9391	96.8197	88.4305	89.0256	87.5607	95.4288	95.8962	93.2306	99.8634	98.3088	97.2652	100	100	98.5877	99.8303	97.4909	100	95.9848	91.2385	95.7148	87.7752	90.0773	89.6416	73.2713	86.5524	85.4687	79.0303	77.22	78.9718		59	93.2537	91.4645	92.0588	100	99.79	99.5352	99.8298	100	97.4478	100	100	100	100	97.5211	97.0684	96.191
	60	65.3804	69.7215	95.3308	79.0949	80.3983	79.8463	86.1406	87.5621	84.6337	96.6027	93.9827	91.2061	95.1478	96.3232	94.2587	100	100	97.7341	100	97.4733	100	95.0117	96.8153	96.3464	81.1742	93.539	92.5416	85.8051	84.0858	85.8615		60	87.6639	85.0483	85.8461	97.0875	96.0783	95.7799	96.1578	98.4606	92.8396	99.1019	98.448	97.3482	99.2639	100	100	100
	61	61.3516	67.1158	94.6361	71.2182	73.0761	73.5336	76.5003	78.2026	75.5196	90.8035	87.0475	82.8465	86.2451	89.533	87.1166	95.2977	98.1172	91.058	99.4393	100	99.35	99.6502	100	100	89.075	98.5693	97.8935	92.2661	90.7771	92.5626		61	82.4791	79.0876	79.9212	92.0726	90.6019	90.3947	90.289	94.2072	87.0695	94.5187	94.3039	92.1792	95.7675	98.6312	99.267	99.7243
	62	58.4819	64.9319	94.0558	65.6962	67.8661	69.7956	68.8156	70.9223	68.1491	83.5469	78.326	73.7603	75.6664	80.9316	79.1345	87.3282	92.5574	82.1917	94.5351	98.5749	94.1806	100	98.1998	99.5427	95.6037	100	100	97.5939	96.6493	97.8405		62	78.2531	73.802	74.8427	86.0143	85.2734	84.5363	83.3758	88.491	81.1634	87.7643	88.8269	85.9175	90.3388	94.3153	95.4402	95.8839
	63	56.4395	63.2716	93.5018	62.2894	64.7613	67.3132	63.8745	66.5197	62.9657	78.3195	70.3919	66.269	67.0504	73.5407	72.695	79.0138	85.1749	74.3981	86.9584	94.4686	85.664	96.0285	91.5017	95.175	99.6484	96.7789	98.6145	100	100	100		63	75.0666	69.7282	70.4112	80.3717	80.6245	79.1467	76.4901	82.454	75.5991	80.5808	82.9918	80.3289	83.9442	88.2436	89.668	89.9467
	64	54.7896	61.721	92.6509	59.8438	62.4057	65.5026	60.3525	63.7834	59.3333	74.8766	64.9499	60.8938	61.0977	68.2144	68.3971	72.1693	78.5899	68.2709	79.3384	89.6955	76.9027	89.172	82.5626	88.3877	100	89.6136	93.7687	98.2859	99.3742	98.2866		64	72.7382	66.7479	67.1132	75.2446	76.4329	74.4157	70.4843	76.9023	70.4523	73.9133	77.4489	75.6177	77.4466	81.7228	83.3081	83.0651
	65	53.3056	60.3398	91.7191	58.0531	60.5145	63.8671	57.5939	61.4701	56.4244	72.9848	60.8837	57.5507	57.7385	64.8286	65.5683	67.5627	73.8413	63.9132	72.8269	85.3969	69.5037	81.916	74.4621	81.1478	97.2665	81.8976	87.0868	92.0814	94.1995	92.736		65	71.1738	64.893	64.7027	71.7563	72.6395	71.0758	66.6929	72.5823	66.0902	67.5687	72.3717	71.1163	71.5079	75.4078	77.0752	76.6064
	66	51.8657	58.9604	90.4855	56.5958	58.9251	62.2989	55.2701	58.9633	54.3712	71.1494	57.91	55.1024	54.9237	62.3475	63.2681	64.3526	70.579	60.6319	67.9757	82.2515	64.5866	75.8062	68.0605	75.0411	93.3141	73.9235	79.533	83.9082	86.5472	86.2027		66	69.7116	63.2347	63.2608	68.905	69.7174	68.4963	63.916	69.3477	62.7467	63.3306	68.1916	66.5173	66.7106	70.02	71.6349	71.5454
	67	50.5346	57.6956	89.2832	55.0861	57.4234	60.8621	53.1159	56.7178	52.6581	69.6329	55.3743	53.4303	52.7568	60.3961	61.5899	62.1067	67.8616	58.1211	64.3662	79.2348	61.0412	70.8442	63.1637	70.579	89.3319	67.1457	73.222	75.889	78.3817	79.4914		67	68.4772	61.6803	61.8988	67.0923	67.6553	66.4974	60.9734	66.893	60.5409	59.9418	65.1712	62.4898	63.3705	65.7902	67.1853	67.6265
	68	49.2539	56.5735	88.0264	53.753	56.1959	59.6731	51.1653	54.7817	50.9859	68.4819	53.5229	51.9919	50.666	58.9791	60.3735	60.0039	65.6179	56.2047	61.7453	77.2948	58.3226	66.8613	59.2748	67.249	86.0702	60.9687	68.5811	69.5566	71.4168	73.9276		68	67.1665	59.9383	60.2698	65.3346	65.8264	64.7084	57.7758	64.1362	58.8337	57.8718	63.1257	59.9178	60.9179	62.5869	63.89	64.3742
	69	48.0489	55.4194	86.9313	52.3924	54.7546	58.3852	49.3857	52.9748	49.2761	67.1053	51.6239	50.616	48.7312	57.3091	58.9664	57.8045	63.663	54.2358	59.3824	75.2439	55.9016	63.5622	56.3218	64.7224	83.0058	56.7759	65.4901	64.5819	65.8489	69.1344		69	66.1462	58.5698	58.3477	64.0098	64.2913	63.254	55.2956	61.678	57.3495	55.5479	61.5867	58.4232	58.9769	60.1159	61.5819	61.28
	70	46.929	54.208	85.6829	51.1957	53.4682	57.1934	47.8478	51.196	47.7584	65.757	49.9482	49.3925	46.7878	55.6612	57.4132	55.7185	61.9462	52.3868	57.1336	73.8046	53.8611	60.9134	54.0668	62.3846	80.3694	54.0452	62.7202	60.6262	61.5706	65.6541		70	65.1456	57.2986	56.5289	62.8794	62.9568	62.0982	53.9974	59.4584	55.891	53.8368	60.0341	57.19	56.9882	57.8331	59.82	59.1816
	71	45.8199	52.9111	84.4862	49.8323	52.1418	55.9402	46.4083	49.5741	46.2406	64.3989	48.5753	48.3094	44.8169	54.0488	55.6362	53.739	60.1931	50.449	55.0469	71.8939	51.926	58.4239	51.7787	60.2857	78.1492	51.4962	60.1472	57.3265	58.239	63.229		71	64.2686	56.1972	55.2506	61.9029	61.8271	60.7885	53.0856	58.1058	54.3607	52.5127	58.5324	55.829	55.1253	55.9323	58.1737	57.5897
	72	44.7825	51.8731	83.4173	48.6091	50.9965	54.818	45.1054	48.3787	44.9225	63.2673	47.326	47.3967	43.1196	52.4836	54.0183	52.1787	58.5937	48.752	53.2589	70.2417	50.2315	56.1829	49.8607	58.0678	75.9181	49.379	57.8036	54.2528	55.1872	61.0969		72	63.4211	55.0312	54.2766	60.8782	60.8187	59.5104	52.2184	56.9806	52.8132	51.193	56.9351	54.1381	53.207	54.1966	56.5068	56.2482
	73	43.6912	50.8609	82.1958	47.4815	49.9281	53.6567	43.8954	47.3967	43.6359	62.1827	46.1573	46.3874	41.6585	50.9051	52.4996	50.7135	56.9865	47.2768	51.7784	68.5361	48.654	54.1686	47.8782	56.0952	73.8813	47.169	55.8289	51.4703	52.4732	59.0949		73	62.5733	53.8085	53.2954	59.7711	59.632	58.0968	51.1583	55.8073	51.2484	49.9108	55.4694	52.5322	51.5408	52.7685	54.9246	54.7872
	74	42.6376	49.8522	81.0462	46.4121	48.8161	52.5195	42.7938	46.3256	42.5296	61.0615	44.9622	45.309	40.3161	49.4013	51.0762	49.327	55.5414	45.9948	50.3263	66.9884	47.1372	52.2769	46.1446	54.2794	71.842	45.3062	53.9092	48.9645	49.8508	57.0992		74	61.7717	52.705	52.2691	58.7052	58.4718	56.9122	50.186	54.6034	49.9457	48.5655	54.0645	51.032	50.0675	51.3536	53.5682	53.4014
	75	41.5539	48.7708	79.7401	45.2004	47.7287	51.3739	41.5956	45.3357	41.5571	59.8252	43.9051	44.202	38.9924	47.9896	49.6866	47.9633	54.1053	44.5615	49.1109	65.4259	45.6668	50.6632	44.3799	52.4844	70.0135	43.2552	52.085	46.7514	47.4982	55.2538		75	60.913	51.7303	51.3726	57.7711	57.5216	55.8066	49.152	53.3582	48.7914	47.2918	52.7682	49.7479	48.7211	50.0147	52.2844	52.0755
	76	40.4534	47.6305	78.5928	44.0187	46.5879	50.2683	40.5131	44.3634	40.6496	58.7133	42.9069	43.085	37.8067	46.8118	48.3312	46.5765	52.7582	43.2381	47.9124	64.0227	44.3759	49.0957	42.859	50.8538	68.4127	41.617	50.5044	44.5859	45.3443	53.4975		76	60.0755	50.8686	50.4536	56.918	56.6945	54.9384	48.1175	52.2341	47.797	46.1155	51.6467	48.5434	47.46	48.8605	51.0804	50.8007
	77	39.4684	46.5973	77.3607	42.9287	45.5989	49.123	39.5384	43.5686	39.8626	57.6586	42.001	42.0298	36.7594	45.7644	47.2734	45.3918	51.4794	42.0334	46.9999	62.7501	43.3361	47.7794	41.4531	49.2415	66.7499	40.1134	49.209	42.5544	43.6761	51.9317		77	59.3979	49.9765	49.5999	56.0676	55.8414	53.9866	47.1433	51.104	46.8091	45.1518	50.6074	47.4718	46.3633	47.9228	49.9592	49.6687
	78	38.5364	45.5292	75.9688	41.8897	44.5812	47.9965	38.7638	42.8047	39.2633	56.6855	41.011	41.0821	35.8627	44.7887	46.3909	44.3169	50.3191	41.1046	46.1639	61.6829	42.5452	46.4553	40.303	47.9167	65.2333	38.9742	48.1086	40.7946	42.36	50.4623		78	58.6398	49.0923	48.7462	55.2328	54.8049	53.1212	46.3066	50.1141	45.9536	44.2146	49.7338	46.4765	45.4394	47.015	48.9462	48.6386
	79	37.6597	44.5185	74.6399	40.8201	43.5173	46.893	37.9909	42.1135	38.8877	55.6136	40.0276	40.2013	34.997	43.9079	45.6526	43.2479	49.2645	40.2365	45.4143	60.8405	41.7426	45.1961	39.3202	46.653	63.8715	38.0188	47.2445	39.4773	41.2676	49.0896		79	57.9132	48.2799	48.0245	54.4218	53.9499	52.2412	45.5156	49.1853	45.2245	43.3551	48.8417	45.6069	44.6221	46.2219	48.0275	47.7179
	80	36.7173	43.4743	73.3411	39.7333	42.4454	45.8083	37.1648	41.4708	38.6093	54.4537	39.0892	39.2676	34.2414	43.1262	44.9148	42.2527	48.2575	39.3011	44.8805	60.0158	40.9903	44.1371	38.3968	45.6353	62.7779	37.2533	46.47	38.5285	40.1546	47.9548		80	57.0201	47.5289	47.2688	53.6139	53.1293	51.4425	44.7825	48.3826	44.6358	42.5285	48.1033	44.8219	43.9198	45.4209	47.2124	46.898
	81	35.7776	42.4441	72.1051	38.6494	41.4077	44.7524	36.3595	40.931	38.3509	53.3591	38.1997	38.2573	33.5284	42.4749	44.2966	41.3061	47.2853	38.5135	44.426	59.1907	40.1647	43.1688	37.4614	44.6771	61.7124	36.592	45.8764	37.6675	39.0613	46.8896		81	56.1396	46.7733	46.5878	52.8407	52.4537	50.6651	44.1212	47.6216	44.1275	41.8021	47.4536	44.1468	43.2869	44.6651	46.4518	46.1193
	82	34.8186	41.4355	70.862	37.6024	40.4256	43.683	35.5843	40.4018	38.176	52.3259	37.3552	37.2855	32.9613	41.9492	43.8487	40.4713	46.382	37.8253	43.9682	58.2887	39.3876	42.3566	36.6217	43.896	60.7938	36.0283	45.3447	37.2519	38.148	46.1234		82	55.3382	46.0596	45.9651	52.1102	51.7689	49.9493	43.5364	46.9265	43.6408	41.156	46.9331	43.566	42.7512	43.9603	45.7499	45.4561
	83	33.9518	40.4247	69.5715	36.5991	39.4623	42.7049	34.8909	39.8981	38.038	51.411	36.538	36.3921	32.5235	41.4831	43.6144	39.6616	45.4853	37.3515	43.4121	57.4071	38.673	41.5228	36.0196	43.2287	59.9911	35.6833	45.0994	37.0877	37.4312	45.4735		83	54.5931	45.4881	45.4545	51.4743	51.1896	49.3004	43.028	46.2763	43.2146	40.5966	46.5057	43.0557	42.2983	43.3296	45.1246	44.8139
	84	33.0748	39.4018	68.3016	35.6405	38.4259	41.6321	34.0457	39.1956	37.8097	50.4427	35.7172	35.5144	32.1055	41.0416	43.4745	38.7747	44.601	36.822	42.6992	56.3855	37.8946	40.767	35.5147	42.6849	59.2438	35.3207	44.9554	37.3512	36.8239	45.0114		84	53.9123	45.0092	45.0172	50.8061	50.3737	48.6774	42.5271	45.6534	42.8604	40.1358	46.1261	42.6567	41.9704	42.7976	44.608	44.3345
	85	32.1978	38.3789	67.0318	34.6818	37.3895	40.5593	33.2004	38.4931	37.5814	49.4744	34.8963	34.6366	31.6876	40.6	43.3347	37.8879	43.7167	36.2926	41.9863	55.364	37.1161	40.0113	35.0099	42.1411	58.4964	34.9581	44.8114	37.6146	36.2167	44.5493		85	53.2315	44.5303	44.5799	50.1379	49.5578	48.0544	42.0262	45.0303	42.5061	39.675	45.7464	42.2578	41.6426	42.2657	44.0914	43.8552
	KimA R337A Repetition 1														KimA R337A Repetition 2																	KimA R337A Repetition 3
		Normalized Fluorescence														Normalized Fluorescence																	Normalized Fluorescence
	T [°C]	0x c-di-AMP			10x c-di-AMP			50x c-di-AMP			100x c-di-AMP				T [°C]	0x c-di-AMP			5x c-di-AMP			10x c-di-AMP			50x c-di-AMP			100x c-di-AMP				T [°C]	0x c-di-AMP			5x c-di-AMP			10x c-di-AMP			20x c-di-AMP			50x c-di-AMP			100x c-di-AMP
	25	4.99797	4.64118	4.37987	4.78983	4.58478	4.52986	4.14982	4.73971	4.70047	4.98592	4.79398	4.85911		25	7.8289	7.0912	7.73314	7.91148	6.82031	6.77797	8.28341	7.1994	8.00946	6.72143	6.98125	6.75148	7.46135	6.99677	7.81909		25	0	0	0	0	0	0	0	0	0	0	0	0	0	0	0	0	0
	26	5.05857	4.67493	4.42448	4.82726	4.63507	4.60444	4.21777	4.85029	4.75438	5.03772	4.86272	4.94575		26	8.02518	7.277	7.87354	8.08449	7.02182	6.96122	8.49607	7.41466	8.22107	6.91542	7.18638	6.93688	7.64252	7.2111	8.04413		26	0.740302	0.697188	0.781264	0.657235	0.73832	0.723368	0.684379	0.712662	0.70842	0.748086	0.667836	0.726102	0.732134	0.725775	0.721742	0.731314	0.760311
	27	5.11918	4.70868	4.4691	4.86468	4.68535	4.67901	4.28572	4.96087	4.80829	5.08951	4.93147	5.03239		27	8.22145	7.4628	8.01394	8.2575	7.22334	7.14447	8.70873	7.62992	8.43267	7.10942	7.39152	7.12228	7.82369	7.42542	8.26918		27	1.48061	1.39437	1.56253	1.31447	1.47664	1.44673	1.36876	1.42532	1.41684	1.49617	1.33567	1.4522	1.46427	1.45155	1.44348	1.46263	1.52062
	28	5.17705	4.7428	4.51229	4.90327	4.72771	4.74828	4.3478	5.06508	4.86049	5.13492	4.98942	5.10765		28	8.35808	7.5994	8.10665	8.37253	7.38097	7.28347	8.85202	7.79155	8.58311	7.25558	7.54661	7.26199	7.94515	7.59133	8.38952		28	2.22282	2.13056	2.37745	2.00512	2.22637	2.21115	2.09431	2.18988	2.16454	2.30876	2.11337	2.22868	2.27573	2.20899	2.22358	2.21902	2.30839
	29	5.22936	4.78623	4.55939	4.94971	4.77747	4.81805	4.41029	5.15911	4.90911	5.18407	5.04741	5.17979		29	8.48516	7.7306	8.18989	8.47451	7.52273	7.41404	8.9847	7.94234	8.72239	7.39782	7.68545	7.39125	8.05423	7.73216	8.49188		29	3.00149	2.90673	3.23042	2.71102	2.97798	2.95448	2.84104	2.96904	2.93188	3.12445	2.89955	3.00099	3.11081	2.99999	3.01324	2.96957	3.09767
	30	5.27889	4.82624	4.59944	4.99044	4.82423	4.87974	4.46277	5.241	4.9518	5.22515	5.09812	5.24472		30	8.60039	7.86129	8.26995	8.57095	7.66329	7.53912	9.10359	8.09018	8.85873	7.54289	7.81824	7.51391	8.15382	7.87271	8.59117		30	3.71531	3.65444	4.03034	3.44318	3.70035	3.69505	3.55844	3.74062	3.7125	3.90933	3.70054	3.75291	3.90745	3.71541	3.77502	3.67864	3.81361
	31	5.32718	4.87158	4.64362	5.03392	4.8728	4.93907	4.51441	5.31684	4.99843	5.26691	5.14543	5.30289		31	8.73926	8.00974	8.36372	8.69312	7.80924	7.67665	9.23785	8.2523	9.00894	7.71337	7.95817	7.64243	8.27149	8.02159	8.70776		31	4.46022	4.39113	4.80331	4.16038	4.42663	4.40418	4.29227	4.48557	4.46438	4.66645	4.47636	4.49397	4.66475	4.46894	4.5336	4.41185	4.56852
	32	5.38059	4.91603	4.69252	5.08118	4.92128	4.99644	4.56502	5.38779	5.04851	5.31459	5.1987	5.36291		32	8.87178	8.16668	8.46392	8.81683	7.96132	7.82187	9.36729	8.41671	9.16266	7.89967	8.1023	7.76764	8.38938	8.17364	8.82734		32	5.24303	5.17174	5.63135	4.91322	5.18478	5.16217	5.04719	5.29575	5.25187	5.4639	5.2361	5.28148	5.45749	5.23256	5.31782	5.14941	5.34606
	33	5.43548	4.96377	4.74472	5.13261	4.97479	5.05441	4.62097	5.45729	5.10402	5.37092	5.25462	5.42188		33	9.00806	8.32432	8.57442	8.94732	8.11121	7.97068	9.5015	8.59239	9.31867	8.09529	8.24659	7.89683	8.51225	8.32537	8.94644		33	6.12153	6.02501	6.49188	5.73824	6.04237	6.02425	5.85753	6.13604	6.05591	6.34336	6.13478	6.18581	6.32522	6.07072	6.18593	6.02816	6.2683
	34	5.4984	5.02349	4.80536	5.19318	5.03961	5.12296	4.68072	5.53061	5.1665	5.43576	5.31935	5.48888		34	9.15293	8.48905	8.68429	9.0819	8.27345	8.13712	9.64479	8.77591	9.47917	8.3086	8.40789	8.0335	8.63809	8.47125	9.07293		34	7.095	6.98105	7.50068	6.68364	6.98618	7.01864	6.82104	7.15617	6.98929	7.37385	7.11742	7.18387	7.35318	7.01964	7.18816	6.98955	7.23344
	35	5.56454	5.08786	4.86794	5.2592	5.11011	5.19361	4.74698	5.60861	5.23554	5.50364	5.38802	5.56291		35	9.30801	8.66431	8.81496	9.22653	8.43716	8.31178	9.80111	8.98162	9.65415	8.53476	8.57812	8.19069	8.78062	8.62598	9.20882		35	8.19527	8.00122	8.60938	7.74582	8.0826	8.10086	7.84979	8.22882	8.03186	8.51605	8.22605	8.27792	8.47453	8.05092	8.27304	8.07742	8.30701
	36	5.64454	5.16305	4.9436	5.33487	5.18939	5.2785	4.82133	5.69852	5.31631	5.57621	5.46359	5.64395		36	9.48101	8.85593	8.94966	9.37666	8.60529	8.49682	9.9714	9.1944	9.82843	8.77396	8.75862	8.35449	8.93426	8.77776	9.3584		36	9.47926	9.25334	9.9443	8.96582	9.30668	9.34388	9.09308	9.53914	9.27124	9.83331	9.45256	9.52646	9.80361	9.29673	9.52867	9.28423	9.5139
	37	5.7358	5.24505	5.02712	5.41617	5.2754	5.36907	4.91001	5.79827	5.40564	5.66778	5.56173	5.7379		37	9.67027	9.06753	9.11994	9.54952	8.78335	8.68539	10.1567	9.42776	10.0269	9.03704	8.94979	8.5391	9.10818	8.96435	9.5337		37	10.971	10.7027	11.4552	10.3902	10.7599	10.799	10.4953	11.0162	10.7113	11.3657	10.8869	10.9421	11.2732	10.6629	10.9083	10.7365	10.9513
	38	5.84055	5.33881	5.12068	5.50424	5.36874	5.46742	5.00427	5.90664	5.50389	5.7714	5.67098	5.84307		38	9.88491	9.292	9.29907	9.73798	8.97714	8.89057	10.362	9.67567	10.2387	9.31454	9.16265	8.74236	9.29927	9.16713	9.7368		38	12.6838	12.4273	13.1979	12.0616	12.4594	12.5081	12.1636	12.7181	12.3756	13.1494	12.5746	12.6465	13.0088	12.3245	12.5872	12.4664	12.6584
	39	5.96418	5.45538	5.233	5.61227	5.47878	5.58577	5.11795	6.02899	5.61506	5.89335	5.80007	5.96576		39	10.1247	9.535	9.51961	9.94697	9.20148	9.11332	10.6014	9.94529	10.4843	9.6274	9.39595	8.97925	9.51639	9.39206	9.96921		39	14.6928	14.4104	15.2423	13.9892	14.4614	14.4863	14.1194	14.7247	14.3687	15.2976	14.5987	14.6349	15.1005	14.2421	14.5727	14.496	14.6895
	40	6.10216	5.58493	5.3721	5.73566	5.60402	5.72383	5.24655	6.16716	5.74352	6.02319	5.93551	6.10513		40	10.4016	9.8198	9.77507	10.1934	9.45306	9.36973	10.8833	10.252	10.7801	9.96275	9.67711	9.24702	9.77351	9.66178	10.2354		40	17.1062	16.7775	17.6572	16.2734	16.8089	16.8475	16.4373	17.0999	16.7334	17.8472	17.0517	17.0544	17.5957	16.6212	17.0194	16.9595	17.1523
	41	6.26083	5.73109	5.52096	5.87572	5.74738	5.88228	5.3931	6.32324	5.88892	6.17353	6.08814	6.25905		41	10.7248	10.1527	10.0882	10.4831	9.73986	9.64766	11.1965	10.5937	11.1153	10.3367	9.98624	9.54543	10.0741	9.96	10.5401		41	19.9872	19.589	20.5686	19.0768	19.5971	19.6244	19.183	19.9611	19.5622	20.8446	19.94	19.921	20.5832	19.4114	19.9139	19.8831	20.0523
	42	6.44273	5.9025	5.69284	6.03416	5.91319	6.06473	5.56488	6.50783	6.06235	6.34517	6.26856	6.43594		42	11.1127	10.548	10.4696	10.831	10.0706	9.97733	11.5674	10.9957	11.5055	10.7495	10.3591	9.89523	10.4313	10.3286	10.9054		42	23.5115	23.0355	24.1045	22.4946	23.0109	23.0563	22.5412	23.4232	22.9884	24.44	23.4238	23.3839	24.1062	22.8042	23.4492	23.474	23.6188
	43	6.64982	6.10314	5.8766	6.21947	6.10766	6.26924	5.75772	6.71611	6.26258	6.54961	6.47967	6.63781		43	11.5708	10.9979	10.9209	11.2379	10.4577	10.3576	12.004	11.4338	11.9413	11.2116	10.7675	10.3017	10.8447	10.7372	11.3383		43	27.6947	27.1422	28.406	26.6057	27.1485	27.1851	26.585	27.6514	27.1366	28.7758	27.6133	27.5998	28.3995	26.8635	27.7524	27.8265	27.9326
	44	6.88989	6.33636	6.09924	6.43904	6.33561	6.50079	5.97783	6.95071	6.49597	6.785	6.71848	6.87033		44	12.1275	11.5336	11.4694	11.7198	10.922	10.8146	12.5469	11.9598	12.4728	11.7277	11.2594	10.7795	11.3376	11.2371	11.8502		44	32.7787	32.1449	33.6041	31.5092	32.1607	32.2574	31.4988	32.7949	32.158	34.0264	32.6845	32.6951	33.6003	31.7859	32.9053	33.1191	33.1599
	45	7.16377	6.60661	6.36459	6.6904	6.58887	6.75746	6.22682	7.21266	6.76033	7.05577	6.98895	7.14093		45	12.7748	12.1525	12.1139	12.288	11.4667	11.3497	13.1853	12.5678	13.1103	12.3203	11.8422	11.3316	11.9136	11.8162	12.4427		45	38.9216	38.1891	39.831	37.429	38.1431	38.3321	37.4068	39.0592	38.2706	40.3537	38.8646	38.9062	39.8629	37.7443	39.0916	39.5125	39.4305
	46	7.47639	6.90927	6.66789	6.96913	6.86747	7.04718	6.50819	7.51075	7.055	7.35181	7.28953	7.44519		46	13.5366	12.8721	12.872	12.9482	12.102	11.9735	13.9255	13.288	13.8605	12.9848	12.5176	11.9585	12.5755	12.4842	13.1201		46	46.3932	45.6352	47.4932	44.7875	45.5258	45.8064	44.6855	46.6632	45.7482	48.0973	46.446	46.6039	47.5156	45.087	46.6193	47.3395	47.0877
	47	7.82541	7.25342	7.01418	7.27781	7.18034	7.37524	6.82788	7.85177	7.37998	7.6781	7.62531	7.78556		47	14.4121	13.7121	13.7461	13.7358	12.8572	12.7121	14.7828	14.1169	14.738	13.7603	13.3095	12.6946	13.3429	13.265	13.8992		47	55.4333	54.6092	56.77	53.6166	54.3364	54.8069	53.4109	55.7807	54.7222	57.1415	55.4796	55.7344	56.613	53.9116	55.6914	56.6758	56.2866
	48	8.20827	7.61822	7.38321	7.61707	7.53158	7.74068	7.1802	8.23123	7.73442	8.03729	7.99237	8.15453		48	15.3883	14.6382	14.6961	14.6403	13.7164	13.5425	15.7592	15.0408	15.7181	14.5847	14.1611	13.5104	14.188	14.1132	14.7644		48	65.5277	64.792	67.3494	63.6	64.3112	65.0627	63.3449	66.0505	64.7923	67.1054	65.4885	65.915	66.8648	63.828	65.9032	67.1081	66.6722
	49	8.60132	7.98986	7.7573	7.9691	7.90088	8.12023	7.55078	8.62768	8.10773	8.4238	8.37286	8.54256		49	16.4307	15.6432	15.7149	15.6376	14.6756	14.4692	16.848	16.0769	16.775	15.4777	15.0823	14.3899	15.1065	15.0116	15.7003		49	75.6363	75.1352	78.0441	73.6866	74.3401	75.4334	73.3972	76.4203	74.9927	77.0019	75.5575	76.0573	77.0451	73.7676	76.124	77.4761	77.1535
	50	8.94668	8.30092	8.06787	8.27182	8.22292	8.45558	7.8734	8.97945	8.4343	8.76484	8.70297	8.88475		50	17.3547	16.5349	16.578	16.5525	15.5652	15.3328	17.8782	17.0516	17.7381	16.2949	15.9139	15.1906	15.94	15.8075	16.5579		50	84.3279	84.0879	87.0778	82.5872	83.1039	84.4354	82.2917	85.3485	83.8331	85.6117	84.3369	84.8534	85.8071	82.3905	84.9034	86.2586	86.0938
	51	9.20053	8.53185	8.29486	8.49785	8.46842	8.71899	8.1227	9.24533	8.68791	9.02807	8.95115	9.14877		51	17.9551	17.1558	17.1308	17.1978	16.2014	15.9648	18.599	17.8032	18.4218	16.9352	16.5212	15.7752	16.5262	16.3602	17.1698		51	91.1472	91.1519	93.675	89.7845	90.1215	91.5013	89.4519	92.2516	90.8241	92.39	91.2884	91.7492	92.6368	89.2582	91.7031	92.9223	92.741
	52	9.35007	8.66519	8.42647	8.64195	8.63155	8.88924	8.2771	9.41952	8.84765	9.19478	9.1102	9.32201		52	18.2921	17.5361	17.4304	17.6241	16.6173	16.3896	19.0795	18.3614	18.9024	17.4367	16.9583	16.2198	16.9416	16.7432	17.6204		52	96.0695	96.2096	97.9304	95.1622	95.335	96.544	94.8651	97.0936	95.8305	97.0701	96.2393	96.4999	97.3099	94.3461	96.4897	97.5326	97.1944
	53	9.42759	8.74296	8.50487	8.74089	8.73773	9.00281	8.39032	9.53536	8.95638	9.29832	9.2201	9.44331		53	18.4682	17.7536	17.5829	17.8565	16.8596	16.6821	19.3528	18.7496	19.181	17.8347	17.2723	16.5774	17.2386	16.9946	17.9612		53	99.1091	99.3684	100	98.8447	98.8189	99.6067	98.5767	99.8821	99.0746	99.8087	99.2433	99.3632	100	98.0313	99.3803	100	99.6534
	54	9.45374	8.76819	8.53793	8.79504	8.80866	9.06651	8.45787	9.6051	9.0202	9.36154	9.29162	9.53009		54	18.5963	17.939	17.6812	18.0171	17.0136	16.9009	19.5165	19.0289	19.3535	18.2139	17.5327	16.9302	17.5527	17.2282	18.3106		54	100	100	99.1197	100	100	100	100	100	100	100	100	100	99.6313	100	100	99.8894	100
	55	9.44784	8.76129	8.54708	8.81126	8.83601	9.09426	8.49856	9.63887	9.04582	9.38214	9.32334	9.57546		55	18.5179	17.8981	17.5121	17.9605	16.8816	16.8633	19.3847	18.9683	19.1255	18.3245	17.5476	17.1005	17.6884	17.2696	18.4854		55	97.6494	96.3313	94.4471	97.5528	98.283	96.572	98.5024	96.338	98.0538	96.7962	97.5065	98.2565	95.6975	99.3406	97.476	95.7017	96.9487
	56	9.41333	8.73391	8.52344	8.80361	8.83983	9.08999	8.50153	9.62297	9.04289	9.38872	9.33389	9.59725		56	18.1442	17.5139	17.001	17.6373	16.4155	16.5128	18.819	18.4586	18.4817	18.0751	17.2171	16.9688	17.6076	17.0277	18.3855		56	92.0703	89.1954	87.5723	91.5768	93.8786	89.6978	93.4687	88.9081	92.7602	90.0451	91.5964	94.0751	88.6355	95.4451	91.2947	87.6205	90.1479
	57	9.35821	8.69332	8.49107	8.76662	8.80715	9.05173	8.47745	9.58964	9.0112	9.36998	9.32375	9.5822		57	17.3917	16.678	16.109	16.9556	15.5757	15.8116	17.6907	17.4907	17.3707	17.3263	16.4532	16.4366	17.1691	16.4122	17.9397		57	84.6698	80.2692	80.3792	84.1496	88.4009	81.0139	86.1455	79.5505	85.4625	81.4204	83.357	87.9883	80.5437	89.1132	82.5013	77.7637	80.8606
	58	9.2999	8.66265	8.45811	8.72924	8.77497	9.00496	8.43708	9.52964	8.98585	9.35216	9.30364	9.55237		58	16.2947	15.5657	14.9632	15.964	14.4539	14.8607	16.1704	16.3805	16.009	16.309	15.3527	15.5714	16.3912	15.4505	17.1292		58	78.3434	73.926	76.1989	78.8908	83.8108	74.3734	80.0441	72.0047	78.8378	74.3131	75.9548	81.8815	74.5194	82.3261	74.5116	70.2059	72.1456
	59	9.25009	8.61925	8.42046	8.68282	8.73455	8.95436	8.38259	9.46438	8.93622	9.32338	9.26519	9.51046		59	15.0943	14.3488	13.8042	14.8024	13.3067	13.8054	14.7101	15.2821	14.5931	15.2551	14.18	14.5672	15.4311	14.3096	15.9897		59	74.6007	70.4805	73.8219	76.6416	81.5107	70.5714	76.3158	67.5368	74.5795	70.0217	71.2334	77.5304	71.1729	77.6192	69.4635	66.0905	66.6125
	60	9.16676	8.57174	8.37048	8.64558	8.69175	8.89565	8.31497	9.384	8.88464	9.27023	9.21962	9.47911		60	14.1149	13.364	12.9583	13.7388	12.3792	12.94	13.685	14.4599	13.4893	14.4461	13.2187	13.6829	14.5181	13.2505	14.7412		60	73.3311	69.6665	73.1169	76.5892	80.9344	69.6862	75.384	66.0589	72.8106	68.5362	69.5743	75.5184	69.9147	75.137	67.5125	64.5906	63.9887
	61	9.07884	8.50551	8.31533	8.5916	8.64422	8.81197	8.23608	9.27829	8.78737	9.19445	9.15363	9.42193		61	13.4853	12.6785	12.4392	12.953	11.8028	12.38	13.0935	13.8052	12.7863	13.8854	12.5626	13.0319	13.832	12.4628	13.7238		61	72.8783	69.4552	72.3024	76.7549	80.994	69.4642	74.8191	65.3707	71.9983	67.8369	69.2298	74.562	69.2062	74.3327	66.7094	63.4226	62.9302
	62	8.9672	8.43004	8.24846	8.51798	8.58427	8.71007	8.1459	9.17268	8.69845	9.1076	9.08751	9.35276		62	13.0934	12.2707	12.1774	12.4705	11.4382	12.0555	12.6972	13.3867	12.3991	13.5319	12.1045	12.6088	13.3244	11.9298	13.0599		62	72.944	69.6235	72.0427	76.7845	81.169	69.5282	74.8016	65.0789	71.6285	67.5726	69.3719	73.9284	68.7437	73.9214	66.3117	62.542	62.1543
	63	8.86735	8.34333	8.16438	8.44407	8.52056	8.59427	8.02815	9.0059	8.57227	9.01379	9.01286	9.26097		63	12.8013	11.976	11.9376	12.1807	11.1813	11.8162	12.386	13.0483	12.1136	13.2585	11.7832	12.314	12.9464	11.5771	12.6557		63	72.9473	69.6738	71.9454	76.8317	81.3527	69.3785	74.8203	64.7766	71.2502	67.2979	69.3048	73.1929	68.6163	73.6986	65.6957	61.7418	61.3963
	64	8.73357	8.23842	8.05717	8.35419	8.42335	8.45022	7.89578	8.87414	8.45713	8.88426	8.93009	9.17309		64	12.534	11.706	11.706	11.9271	10.9409	11.5799	12.0971	12.7551	11.8454	13.0205	11.503	12.0795	12.6454	11.2817	12.2942		64	73.1101	69.5499	71.7043	76.7764	81.5842	69.1884	74.7686	64.3926	70.7821	67.0517	69.0996	72.5491	68.4484	73.5906	65.0257	61.0787	60.6057
	65	8.58693	8.12637	7.94908	8.26654	8.32024	8.29207	7.74359	8.68783	8.31183	8.73515	8.81165	9.05082		65	12.2947	11.4871	11.4804	11.6832	10.7315	11.3848	11.842	12.4946	11.6048	12.7802	11.2754	11.8644	12.3956	11.0371	11.9865		65	73.1402	69.3389	71.4077	76.636	81.6783	68.9862	74.676	64.0606	70.3194	66.9078	68.7853	71.9178	68.204	73.3674	64.3154	60.3779	59.8194
	66	8.41005	7.97975	7.81944	8.15789	8.19352	8.10286	7.59112	8.50502	8.1855	8.55845	8.65432	8.89407		66	12.0779	11.2983	11.2807	11.4314	10.536	11.2149	11.6039	12.27	11.3844	12.5638	11.0235	11.6667	12.1856	10.821	11.7148		66	73.0087	69.098	71.0507	76.251	81.6154	68.712	74.3474	63.5914	69.8055	66.6923	68.5201	71.3048	67.7595	72.9745	63.7538	59.5723	59.0041
	67	8.23235	7.80396	7.67432	8.04469	8.05611	7.9047	7.42585	8.25738	8.02729	8.37925	8.50977	8.74028		67	11.8658	11.1136	11.1138	11.2079	10.3542	11.0687	11.3735	12.0667	11.171	12.366	10.8129	11.4737	11.9792	10.6251	11.4774		67	72.9965	68.9351	70.7056	75.9149	81.6253	68.4022	74.0403	63.2334	69.3475	66.5018	68.2597	70.6201	67.2916	72.5341	63.1854	58.7013	58.1917
	68	8.04537	7.59475	7.51883	7.92075	7.90005	7.68412	7.26539	8.03419	7.86341	8.17249	8.35957	8.53957		68	11.6766	10.9402	10.9402	11.0198	10.1732	10.923	11.1644	11.8849	10.9842	12.1761	10.6237	11.2831	11.7857	10.4406	11.2605		68	72.9535	68.6876	70.3109	75.5575	81.541	68.1061	73.7116	62.9364	68.859	66.3223	68.0897	69.9232	66.8837	72.2542	62.6271	58.0484	57.2697
	69	7.88884	7.37131	7.36114	7.78236	7.74498	7.45742	7.09637	7.82291	7.65876	7.95379	8.19868	8.34811		69	11.5028	10.7726	10.7712	10.8467	10.0045	10.7977	10.9709	11.7181	10.8058	11.9976	10.4805	11.1116	11.6085	10.2499	11.0759		69	72.8089	68.4577	69.8653	75.351	81.4646	67.7079	73.307	62.6709	68.3396	66.2335	67.915	69.2355	66.5655	71.9625	62.1944	57.5074	56.4775
	70	7.69106	7.16112	7.20994	7.62608	7.58327	7.22056	6.9021	7.62716	7.43979	7.73743	7.97228	8.14744		70	11.3469	10.6082	10.6049	10.6738	9.84735	10.6854	10.8087	11.5543	10.6365	11.8203	10.3192	10.9494	11.4351	10.0713	10.8956		70	72.6716	68.2132	69.4241	74.977	81.2348	67.1749	72.887	62.1728	67.7152	66.022	67.6649	68.6746	66.1903	71.5948	61.7833	57.0244	55.6377
	71	7.48564	6.95851	7.04736	7.46474	7.42794	6.98445	6.72191	7.40537	7.21936	7.54486	7.77921	7.98672		71	11.1881	10.4556	10.4461	10.4985	9.69942	10.5882	10.6516	11.376	10.468	11.6547	10.1548	10.8072	11.2664	9.91765	10.7309		71	72.4213	67.9862	68.9386	74.7742	81.0956	67.1462	72.493	61.7142	67.1233	65.7686	67.3444	68.0155	65.7176	71.0609	61.2918	56.4215	54.912
	72	7.27721	6.77979	6.89337	7.31002	7.27421	6.76388	6.53971	7.19455	7.01746	7.36971	7.56872	7.82356		72	11.0289	10.3056	10.3133	10.332	9.55782	10.4939	10.4994	11.2129	10.3072	11.5003	9.98675	10.652	11.1093	9.77483	10.567		72	72.0973	67.6107	68.4215	74.4345	80.7708	69.4978	72.2505	61.1455	66.5305	65.308	66.8368	67.2982	65.2933	70.5957	60.8042	55.7344	54.1719
	73	7.11647	6.61166	6.72325	7.19015	7.13939	6.57784	6.40172	6.99691	6.85285	7.22418	7.41393	7.67843		73	10.8735	10.1786	10.1828	10.1677	9.41335	10.3906	10.3448	11.0623	10.1646	11.3349	9.83437	10.4997	10.9545	9.63198	10.4096		73	71.6198	67.2416	67.7836	73.9601	80.379	72.6142	71.8964	60.4879	65.8602	64.894	66.3957	66.5259	64.7584	69.9937	60.1391	55.0245	53.489
	74	6.96605	6.47238	6.57338	7.07449	6.99677	6.40674	6.25078	6.83126	6.71025	7.08635	7.23514	7.54724		74	10.7221	10.0416	10.0741	10.0132	9.28043	10.279	10.1942	10.9321	10.0281	11.1815	9.68431	10.3447	10.8008	9.48442	10.2591		74	71.1271	66.8249	67.028	73.3095	79.6693	75.5268	71.4618	59.5671	65.0619	64.335	65.8508	65.7629	64.131	69.318	59.4507	54.3659	52.8367
	75	6.81563	6.33309	6.4235	6.95883	6.85414	6.23565	6.09983	6.6656	6.56765	6.94852	7.05635	7.41604		75	10.5707	9.90458	9.96546	9.85873	9.1475	10.1674	10.0437	10.8019	9.89156	11.028	9.53424	10.1896	10.647	9.33687	10.1086		75	70.6269	66.1907	66.2466	72.6283	78.9844	76.3217	70.8248	58.5835	64.1946	63.7787	65.2345	64.8801	63.3782	68.5865	58.6731	53.6629	52.0997
	76														76																	76	69.972	65.4406	65.2613	71.8632	78.1626	76.3826	70.0225	57.6965	63.3909	62.9474	64.4039	63.8717	62.4939	67.7403	57.9174	52.8492	51.3469
	77														77																	77	69.1556	64.9688	64.2527	71.1008	77.513	76.1318	69.1659	56.9	62.5198	62.0488	63.6091	62.7955	61.6183	66.9606	57.2599	52.0061	50.5936
	78														78																	78	68.3355	67.019	63.1678	70.3216	76.6662	75.6039	68.3372	56.0585	61.6084	61.0448	62.7797	61.8374	60.6189	66.1174	56.7401	51.2861	49.951
	79														79																	79	67.5027	70.1143	62.2118	69.5794	75.8242	75.0296	67.5431	55.1542	60.6951	60.2015	61.9563	60.8933	59.5784	65.4016	56.3821	50.6312	49.3621
	80														80																	80	66.6449	73.0832	61.1469	68.6242	74.7915	74.3531	66.7293	54.2574	59.8321	59.3715	61.0873	59.9667	58.3631	64.5365	55.971	49.9547	48.7983
	81														81																	81	65.7313	73.6358	60.1399	67.6136	73.8192	73.6457	65.8182	53.3698	58.9055	58.5067	60.2118	58.9438	57.1334	63.6395	55.473	49.2397	48.2364
	82														82																	82	64.8068	73.0031	59.1556	66.6066	72.7357	72.9201	64.9677	52.6459	58.0133	57.6104	59.3364	58.0361	56.073	62.7773	54.9379	48.6041	47.8353
	83														83																	83	63.8691	72.0643	58.3285	65.6349	71.7078	72.0917	64.0575	51.8992	57.1433	56.7398	58.4556	57.1397	55.2007	62.0649	54.443	48.0144	47.4652
	84														84																	84	62.8971	71.1315	57.4008	64.6115	70.5739	71.2515	63.2347	51.1518	56.4382	55.9181	57.629	56.3817	54.3994	61.3865	53.8721	47.377	47.1192
	85														85																	85	61.9251	70.1986	56.473	63.588	69.44	70.4112	62.4119	50.4043	55.7331	55.0963	56.8024	55.6236	53.598	60.7082	53.3011	46.7395	46.7732
	KimA R337A + CdaA Repetition 1																	KimA R337A + CdaA Repetition 2																				KimA R337A + CdaA Repetition 3
		Normalized Fluorescence																	Normalized Fluorescence																				Normalized Fluorescence
	T [°C]	0x c-di-AMP			5x c-di-AMP			10x c-di-AMP			50x c-di-AMP			100x c-di-AMP				T [°C]	0x c-di-AMP			5x c-di-AMP			10x c-di-AMP			20x c-di-AMP			50x c-di-AMP			100x c-di-AMP				T [°C]	0x c-di-AMP			5x c-di-AMP			10x c-di-AMP			20x c-di-AMP
	25	7.07047	7.80881	8.5379	8.18168	7.43966	9.58047	8.28252	9.6613	7.92505	8.46755	8.33089	8.43954	7.42057	7.06086	7.40747		25																				25	0	0	0	0	0	0	0	0	0	0	0
	26	7.33109	8.06204	8.78062	8.47544	7.71802	9.88759	8.58301	9.95241	8.20562	8.73603	8.62618	8.71364	7.70432	7.33365	7.66974		26																				26	0.380997	0.371102	0.391295	0.387488	0.372492	0.376162	0.358857	0.378934	0.386491	0.410003	0.388667
	27	7.59172	8.31528	9.02334	8.76919	7.99639	10.1947	8.88351	10.2435	8.48619	9.00451	8.92147	8.98774	7.98806	7.60643	7.932		27																				27	0.761993	0.742202	0.782591	0.774976	0.744985	0.752324	0.717715	0.757866	0.772984	0.820006	0.777336
	28	7.8103	8.51909	9.20131	9.01399	8.24201	10.4313	9.1296	10.4689	8.70585	9.20909	9.15273	9.18457	8.21898	7.81957	8.14103		28	0	0	0	0	0	0	0	0	0	0	0	0	0	0	0	0	0	0		28	1.16014	1.14033	1.18272	1.19277	1.13642	1.14731	1.09429	1.16206	1.17568	1.24217	1.19497
	29	8.01538	8.70516	9.35568	9.24317	8.475	10.6473	9.36218	10.6773	8.90247	9.39517	9.37238	9.36105	8.43952	8.03478	8.33574		29	2.45526	2.48596	2.50346	2.46793	2.48835	2.53347	2.45584	2.55512	2.66239	2.41488	2.43717	2.47049	2.55936	2.48106	2.59948	2.5112	2.40242	2.42713		29	1.56116	1.55858	1.59319	1.61202	1.53953	1.55494	1.48033	1.56494	1.58862	1.68213	1.62823
	30	8.22162	8.88809	9.50256	9.48856	8.70815	10.845	9.59197	10.8698	9.09314	9.57325	9.58148	9.52064	8.64346	8.24307	8.52838		30	4.9443	5.03266	5.02335	4.93691	5.03952	5.09971	4.97238	5.15631	5.40298	4.89406	4.92228	5.00003	5.18764	5.00992	5.21055	5.04425	4.88725	4.87093		30	1.94053	1.97269	1.97003	2.02569	1.92038	1.95013	1.84492	1.96029	1.99294	2.10091	2.0709
	31	8.43683	9.08301	9.66615	9.76691	8.958	11.0582	9.83595	11.0823	9.29419	9.76304	9.82166	9.69963	8.86467	8.47281	8.73854		31	7.4461	7.60589	7.5822	7.43133	7.58868	7.69655	7.51743	7.80335	8.09952	7.3884	7.44734	7.52904	7.84965	7.59488	7.87088	7.64698	7.36488	7.36543		31	2.33245	2.39601	2.37129	2.43175	2.31527	2.33996	2.21787	2.33634	2.39628	2.52558	2.48286
	32	8.64607	9.27638	9.83302	10.0497	9.22591	11.3042	10.0661	11.2785	9.49838	9.94528	10.0596	9.87452	9.08164	8.69288	8.95105		32	9.93869	10.1723	10.1368	9.92082	10.1162	10.243	10.0139	10.3872	10.7995	9.87352	9.94297	10.0897	10.4927	10.1319	10.4794	10.1858	9.82506	9.83178		32	2.74962	2.81864	2.78849	2.84413	2.71319	2.74266	2.60331	2.75226	2.8019	2.95842	2.91549
	33	8.86064	9.47769	10.0008	10.3382	9.51469	11.5484	10.2956	11.4868	9.70299	10.1294	10.2912	10.0483	9.31124	8.92443	9.168		33	12.4529	12.7065	12.7074	12.4224	12.642	12.8177	12.5027	12.9976	13.4601	12.3556	12.4353	12.6384	13.1357	12.6697	13.1328	12.7413	12.2707	12.3594		33	3.21018	3.28226	3.25338	3.30399	3.15342	3.19159	3.00765	3.17201	3.22224	3.42322	3.38755
	34	9.0964	9.67638	10.1648	10.6225	9.83014	11.818	10.5265	11.6871	9.91475	10.3223	10.5315	10.2252	9.54126	9.15528	9.39493		34	14.9655	15.264	15.2588	14.9688	15.1496	15.3575	14.9705	15.5353	16.1582	14.9111	14.9339	15.2395	15.7666	15.1521	15.7504	15.295	14.7273	14.8279		34	3.7357	3.81356	3.77317	3.8062	3.62783	3.69792	3.48177	3.66995	3.707	3.93192	3.91235
	35	9.36879	9.88923	10.343	10.9261	10.156	12.0533	10.7751	11.9109	10.1424	10.5356	10.7631	10.4165	9.7883	9.4027	9.63222		35	17.4936	17.8011	17.8143	17.435	17.6694	17.9215	17.4469	18.1336	18.7876	17.4651	17.4647	17.7886	18.383	17.7056	18.3855	17.8755	17.1806	17.3071		35	4.2899	4.37948	4.34411	4.36428	4.15558	4.23669	3.98462	4.21124	4.24835	4.47769	4.48041
	36	9.65611	10.1013	10.5312	11.233	10.4976	12.3045	11.0343	12.1391	10.3829	10.7504	11.0245	10.6268	10.0503	9.65875	9.87567		36	19.9993	20.3527	20.3066	19.8793	20.1421	20.4276	19.887	20.6269	21.4101	19.9899	19.9393	20.3084	20.9556	20.2056	20.923	20.4212	19.6139	19.7394		36	4.94576	5.04415	5.00837	4.96124	4.73351	4.85385	4.58195	4.86092	4.88219	5.10894	5.10473
	37	9.96039	10.3438	10.7455	11.5578	10.8547	12.554	11.303	12.3954	10.6404	10.9796	11.2774	10.8442	10.3412	9.93952	10.1279		37	22.3922	22.7605	22.707	22.1514	22.5391	22.8184	22.1994	23.0481	23.8515	22.2811	22.3036	22.6239	23.3546	22.5583	23.3474	22.7474	21.907	22.0569		37	5.70792	5.79173	5.76312	5.65431	5.39567	5.53647	5.22955	5.56348	5.58763	5.81176	5.80924
	38	10.2816	10.6062	10.9853	11.8864	11.2267	12.8381	11.5835	12.6725	10.9134	11.2113	11.558	11.0841	10.6501	10.236	10.3959		38	24.6216	25.0397	24.9656	24.2965	24.7528	25.0514	24.3314	25.2787	26.1588	24.4252	24.5143	24.8265	25.6297	24.7025	25.6245	24.9481	24.0404	24.234		38	6.60831	6.69353	6.66	6.42704	6.13874	6.31158	5.97496	6.33348	6.42077	6.62011	6.59161
	39	10.621	10.9038	11.2602	12.2325	11.6032	13.138	11.8647	12.9751	11.2005	11.4654	11.8332	11.3473	10.9776	10.5419	10.6898		39	26.7108	27.1883	27.1537	26.277	26.8069	27.1286	26.3571	27.4067	28.2865	26.4536	26.6131	26.8547	27.7475	26.7605	27.7495	27.0156	26.0411	26.2952		39	7.66291	7.74686	7.72408	7.32482	6.97981	7.1847	6.83113	7.22466	7.35491	7.51758	7.48155
	40	10.9997	11.2413	11.584	12.6013	12.0116	13.4567	12.1838	13.3097	11.5352	11.7492	12.1309	11.6386	11.3186	10.8805	11.0088		40	28.9605	29.4787	29.4364	28.3404	28.8272	29.1825	28.383	29.4885	30.4437	28.4632	28.6575	28.9625	29.8667	28.8748	29.9225	29.2197	28.1072	28.3728		40	8.92746	9.03464	9.01211	8.34743	7.94074	8.19675	7.82899	8.29421	8.4568	8.56866	8.50509
	41	11.4092	11.6336	11.9626	12.9975	12.4453	13.8058	12.538	13.665	11.9024	12.0636	12.4389	11.9435	11.6752	11.23	11.3727		41	31.5265	32.0466	31.9808	30.5077	31.0084	31.3604	30.4835	31.677	32.6934	30.5776	30.8282	31.1135	32.0844	31.0552	32.1547	31.4864	30.2332	30.5409		41	10.5042	10.6354	10.6014	9.53951	9.05903	9.3838	9.00627	9.58415	9.7154	9.78015	9.6898
	42	11.9168	12.1174	12.4243	13.4382	12.9281	14.219	12.942	14.0617	12.3158	12.4102	12.7957	12.2585	12.0612	11.6083	11.7706		42	34.6222	35.1698	35.0535	32.8926	33.405	33.6802	32.7767	34.0284	35.1503	32.8201	33.0966	33.4599	34.4639	33.3455	34.5755	33.857	32.5063	32.8066		42	12.5034	12.6858	12.6186	10.9504	10.3764	10.7724	10.4084	11.0959	11.2361	11.2102	11.0846
	43	12.5248	12.7144	12.9969	13.9402	13.462	14.7053	13.3954	14.5122	12.7761	12.7957	13.1852	12.6232	12.4831	12.0195	12.2212		43	38.3835	38.9902	38.7958	35.4712	35.9841	36.2744	35.2944	36.6405	37.862	35.3325	35.6018	35.986	37.0803	35.8702	37.1989	36.4032	34.9835	35.2647		43	15.0931	15.3361	15.2483	12.6318	11.9416	12.418	12.0905	12.8996	13.0442	12.868	12.7389
	44	13.2961	13.4728	13.723	14.5411	14.0858	15.3035	13.9217	15.0487	13.311	13.237	13.6441	13.0546	12.9679	12.4876	12.7121		44	43.0887	43.8278	43.5545	38.4151	38.8834	39.2743	38.2413	39.65	40.9399	38.1226	38.3673	38.8564	39.9826	38.7423	40.1426	39.2598	37.79	37.975		44	18.495	18.8295	18.6914	14.6787	13.8417	14.4132	14.1552	15.1085	15.2915	14.8717	14.7225
	45	14.2587	14.4286	14.6514	15.286	14.8561	16.0632	14.5697	15.6998	13.9542	13.7655	14.1748	13.572	13.5202	13.0406	13.2551		45	49.1808	50.0123	49.6823	41.9096	42.2967	42.827	41.5595	43.0992	44.5288	41.3314	41.5925	42.1526	43.3159	42.0176	43.5306	42.554	40.9667	41.1614		45	22.9887	23.4336	23.2359	17.2093	16.2242	16.9158	16.7417	17.8914	18.1015	17.2925	17.1185
	46	15.4651	15.6331	15.8255	16.2417	15.8183	17.0584	15.3955	16.535	14.7583	14.4035	14.8215	14.1868	14.172	13.6735	13.869		46	57.0692	58.0206	57.7013	46.1605	46.5987	47.2467	45.6098	47.2547	48.7964	45.0795	45.3515	46.0376	47.1465	45.8082	47.3886	46.2747	44.5914	44.7805		46	29.1699	29.7098	29.4373	20.5392	19.3596	20.2414	20.1162	21.5411	21.8177	20.3392	20.0858
	47	16.987	17.1447	17.323	17.522	17.1031	18.408	16.4988	17.6559	15.8231	15.2164	15.6157	14.9475	14.9552	14.4278	14.5886		47	67.2083	68.241	67.8711	51.6303	52.0628	52.7854	50.5876	52.3263	54.0538	49.6146	49.929	50.6611	51.7113	50.2906	51.9833	50.6519	48.8008	49.0141		47	37.4854	38.3001	37.9447	24.9609	23.5139	24.5823	24.5983	26.3093	26.7285	24.1656	23.8536
	48	18.7968	18.976	19.1259	19.1802	18.7346	20.17	17.9535	19.1273	17.2049	16.2271	16.5925	15.8967	15.9064	15.3105	15.4494		48	77.402	78.4178	77.9955	58.9041	59.446	60.2015	57.0804	58.916	60.8081	55.2956	55.6332	56.4335	57.2821	55.7962	57.6563	55.8884	53.819	53.9862		48	48.3088	49.4002	48.9651	30.9071	29.0957	30.4	30.6056	32.6829	33.3421	29.0737	28.6989
	49	20.7853	20.9877	21.1111	21.254	20.744	22.3962	19.7934	20.9825	18.9424	17.5367	17.8277	17.1198	17.0953	16.3943	16.5231		49	86.0898	86.9346	86.5693	68.6951	69.197	70.0777	65.7293	67.7488	69.8505	62.7035	63.0105	63.8819	64.5148	62.8129	64.8758	62.4836	60.0951	60.3163		49	60.8304	62.0925	61.6585	38.5782	36.321	37.8366	38.4227	40.8523	41.8949	35.2078	34.8071
	50	22.591	22.7892	22.8137	23.4693	22.8702	24.6909	21.7918	22.9586	20.8434	18.9995	19.2326	18.4911	18.4092	17.6147	17.7336		50	91.6463	92.1232	92.0535	79.6861	80.2284	81.2095	75.627	77.8358	80.1124	71.2818	71.5011	72.5983	72.6328	70.7427	73.0354	69.773	67.1647	67.408		50	73.1723	74.3756	74.0364	47.3673	44.6759	46.4295	47.4508	50.3065	51.761	42.2049	41.7475
	51	23.8543	23.8962	23.7843	25.4822	24.8052	26.515	23.6442	24.7476	22.6331	20.4474	20.6168	19.8618	19.7204	18.85	18.9623		51	95.3042	95.4625	95.7059	88.9737	89.444	90.4995	84.5759	86.8815	89.0592	80.7016	80.9541	82.0903	81.5027	79.331	81.727	77.7098	74.9552	75.262		51	84.0198	85.0925	84.9413	57.1304	54.102	55.9804	57.6298	60.8514	62.7785	50.219	49.7167
	52	24.6538	24.3666	24.1463	27.2126	26.5409	27.5741	25.1959	26.129	24.3266	21.8837	22.0507	21.2434	21.0911	20.1884	20.2813		52	97.7397	97.6569	98.0621	94.7097	95.161	96.082	90.5349	92.6748	94.5656	88.2739	88.8277	89.7383	88.6992	86.3663	88.7845	85.8588	82.9998	83.3404		52	92.7485	93.4045	93.408	67.5666	64.4573	66.3777	68.9035	72.2808	74.6549	59.3287	58.7372
	53	25.0478	24.411	24.1606	28.5125	27.9251	27.9206	26.2243	26.9716	25.7016	23.1239	23.3927	22.4385	22.573	21.6989	21.7762		53	99.4359	99.3415	99.6544	97.4323	97.7806	98.4602	93.9198	95.7163	97.1133	93.4193	94.1545	94.9273	93.6567	91.3406	93.4669	92.4061	89.725	89.9199		53	98.7077	98.8414	98.9386	78.8333	75.9268	77.5923	81.2601	84.4192	86.8019	69.9966	69.3926
	54	25.0701	24.2143	24.0495	29.1709	28.7828	27.8101	26.7816	27.3594	26.5251	24.072	24.4496	23.3284	24.0889	23.361	23.4346		54	100	100	100	99.0441	99.2377	99.7177	96.2517	97.6043	98.4442	95.9762	96.703	97.432	96.1801	94.1126	95.8223	96.6585	94.3542	94.3434		54	100	100	100	89.3489	87.1022	88.2355	92.2973	94.6012	95.9485	81.2815	80.7384
	55	24.2671	23.3957	23.5207	28.7417	28.6803	27.0151	26.6819	27.2042	26.4483	24.451	24.9239	23.676	25.1367	24.8059	24.8864		55	98.6792	98.8515	98.1912	100	100	100	98.3452	99.0652	99.5234	97.8057	98.2277	99.013	97.8011	96.1331	97.3303	98.3154	96.6406	96.4159		55	95.404	97.6769	95.7411	97.0786	95.8221	96.3409	99.1307	100	100	91.5586	91.0815
	56	22.7239	22.0158	22.4019	27.2514	27.4695	25.4995	26.1098	26.5281	25.5736	24.4228	24.8256	23.6291	25.5371	25.6697	25.7379		56	94.1191	95.1137	92.706	99.7516	99.7597	98.7716	99.9906	100	100	99.4524	99.5441	100	99.3061	98.1911	98.9424	99.4229	98.4009	98.2137		56	86.6423	90.797	87.4712	100	100	100	100	99.4715	98.5596	98.3087	98.073
	57	20.7158	20.2966	20.9907	25.0368	25.4625	23.3815	25.0172	25.3234	24.1656	23.9273	24.3509	23.2047	25.2708	25.7973	25.884		57	86.653	88.1361	83.9545	97.4416	97.5722	95.171	100	99.1658	99.0048	100	100	99.9446	100	99.6981	100	100	99.6281	99.5399		57	78.0466	82.4653	77.9287	97.8752	99.3055	99.0286	96.0127	94.7071	93.9134	100	100
	58	18.81	18.6477	19.4653	22.7522	23.1479	21.2573	23.5729	23.7266	22.4226	22.9765	23.4504	22.4157	24.512	25.2175	25.3537		58	77.4054	79.0729	73.71	92.7781	93.7264	89.5801	98.077	96.3974	95.8597	98.9451	98.676	98.061	99.2994	100	99.7627	99.6427	100	100		58	71.873	74.2552	70.677	92.0339	94.9525	94.4298	89.2861	88.1974	87.6629	96.8857	97.2148
	59	17.302	17.287	18.2573	20.9326	21.1993	19.6098	22.0074	22.0386	20.6996	21.5785	22.1859	21.2052	23.3658	24.1454	24.392		59	69.3713	70.2723	65.6025	86.2036	88.0917	82.3925	93.622	91.3074	90.3938	95.9288	95.5075	94.2889	96.951	98.5653	97.7379	97.46	98.928	98.8722		59	68.649	69.028	66.1209	85.1517	88.5604	87.7549	81.8728	81.2577	80.8806	90.802	91.3132
	60	16.3228	16.2899	17.3159	19.6681	19.8122	18.5387	20.6133	20.5423	19.3121	20.1157	20.7771	19.7737	22.0009	22.7582	23.1059		60	63.492	63.8475	59.9803	78.5545	81.2165	75.0782	87.5756	85.2197	83.2183	91.0012	90.4331	88.192	92.6298	95.2344	93.7958	94.1222	96.0033	95.9307		60	66.4817	66.1284	63.6618	78.9803	82.2366	80.6846	75.9625	75.1601	74.4955	84.2631	84.4678
	61	15.7742	15.6828	16.7184	18.8791	18.9627	17.8545	19.5942	19.4137	18.3849	18.8562	19.4777	18.3676	20.6662	21.3081	21.7317		61	59.9332	59.9143	56.8398	70.9234	73.3159	68.1999	80.4466	78.146	75.2028	84.7275	84.4544	80.6501	86.9774	90.2206	88.464	89.1596	91.2442	91.1099		61	64.98	63.9779	61.7289	74.5341	77.5905	75.4209	71.5744	70.6291	70.1365	78.3888	78.0744
	62	15.3829	15.2196	16.2534	18.2421	18.3507	17.306	18.8499	18.6424	17.7571	17.9561	18.4258	17.1998	19.4613	19.9411	20.3508		62	57.3932	57.369	54.4457	64.3844	65.6867	62.7682	73.3727	70.7032	67.0992	77.7443	77.9446	72.3127	80.4326	84.3091	82.292	83.0896	85.2211	85.2669		62	63.6513	62.2978	60.1327	71.5764	74.5712	72.1799	69.0656	67.6783	67.6733	73.631	73.0292
	63	15.0463	14.8642	15.8639	17.7768	17.88	16.831	18.3111	18.0574	17.262	17.2909	17.5689	16.3484	18.4242	18.7942	19.1872		63	55.52	55.6754	52.9633	59.4832	60.2358	58.3752	67.6969	63.8626	60.5737	71.3874	71.6076	65.1792	73.9124	78.2148	76.0423	75.7142	78.8833	79.2896		63	62.4575	60.6426	58.7685	69.6085	72.4635	70.6371	67.0199	65.832	66.2846	69.9345	69.0984
	64	14.6828	14.5283	15.5073	17.3235	17.409	16.4195	17.8531	17.6186	16.8127	16.7716	16.851	15.66	17.5358	17.812	18.2176		64	53.944	54.3974	51.6963	56.1931	56.6914	54.9564	63.8323	59.2012	55.6618	66.8529	66.6661	59.6516	67.4601	73.0744	70.3254	68.5913	72.9599	73.6777		64	61.3704	59.1083	57.4742	68.0067	70.5612	68.9907	65.504	64.233	64.8066	67.1741	66.2317
	65	14.3715	14.2405	15.178	16.9179	16.9969	16.0231	17.4601	17.2044	16.4184	16.2791	16.2975	15.1242	16.8088	17.0174	17.4521		65	52.5857	53.3302	50.5167	53.7838	54.3592	52.201	61.3911	56.3861	52.6631	63.5919	63.0182	55.8498	62.4176	68.8207	65.6321	62.7976	67.8064	68.7166		65	60.4121	57.756	56.2929	66.5316	69.0151	67.7008	64.0439	63.1173	63.5383	65.3087	63.9904
	66	14.0776	13.9739	14.8931	16.5464	16.6182	15.668	17.1063	16.8443	16.0638	15.8653	15.8446	14.6815	16.2437	16.3969	16.8085		66	51.3983	52.1505	49.3991	52.107	52.1382	50.0887	59.507	54.3664	50.2674	61.7545	60.8248	53.1449	58.9503	66.0401	62.3584	58.7584	63.6085	64.6418		66	59.4335	56.4092	55.1063	65.0602	67.4732	66.4211	62.5913	61.9179	62.5382	63.7185	62.0554
	67	13.8056	13.741	14.6311	16.2098	16.2774	15.3413	16.7584	16.4715	15.7431	15.4649	15.4688	14.3204	15.7807	15.8824	16.2367		67	50.2078	51.0289	48.3568	50.4109	50.4306	48.413	57.7525	52.3548	48.5881	59.9742	59.1305	51.1334	57.0221	64.0841	60.2141	56.0489	60.7033	61.8729		67	58.544	55.246	53.9916	63.7474	65.896	65.2383	61.3227	60.8488	61.5499	62.2371	60.2828
	68	13.5638	13.5411	14.428	15.9053	15.9766	15.0592	16.448	16.1669	15.435	15.1303	15.1124	14.0034	15.3789	15.4545	15.7738		68	49.1495	49.8983	47.4919	48.926	49.2314	46.993	56.3164	50.8232	47.2227	58.6581	57.8602	49.5144	55.4287	62.6678	58.6772	53.9881	58.5939	59.934		68	57.6533	54.1213	52.834	62.4758	64.5175	64.058	60.0568	59.6854	60.4309	60.7801	58.4397
	69	13.3399	13.3527	14.2318	15.6277	15.698	14.8089	16.155	15.8963	15.1662	14.8247	14.8116	13.7176	15.0217	15.0858	15.3861		69	48.0015	48.811	46.5049	47.5801	48.161	45.6751	54.9566	49.5803	45.9597	57.1587	56.7419	47.9822	53.9945	61.2754	57.2722	52.2987	57.1707	58.4436		69	56.8803	53.1576	51.8337	61.3502	63.488	62.9888	58.916	58.7185	59.5455	59.4412	57.1486
	70	13.1261	13.1753	14.0472	15.3609	15.4488	14.562	15.8893	15.6307	14.9129	14.5694	14.5289	13.4604	14.6903	14.7843	15.0643		70	46.9357	47.6814	45.4703	46.52	46.9479	44.5548	53.6204	48.4971	44.5437	55.6521	55.494	46.5216	52.7074	59.8564	55.7963	50.5991	55.6358	56.9302		70	56.1062	52.1972	50.9208	60.3562	62.4232	62.0313	57.6934	57.7274	58.6609	58.2269	56.0322
	71	12.92	13.0055	13.8596	15.1165	15.1877	14.3477	15.6367	15.3701	14.6719	14.3338	14.2525	13.2108	14.3959	14.5013	14.7964		71	45.8666	46.5902	44.3532	45.4702	45.6591	43.434	52.3451	47.2014	43.1249	54.2977	54.2748	45.1236	51.405	58.4653	54.4291	49.0891	54.2321	55.4708		71	55.3688	51.3206	50.1495	59.3478	61.4241	61.1231	56.7117	56.7881	57.8784	57.13	55.0883
	72	12.7261	12.831	13.6759	14.8707	14.9581	14.1152	15.4049	15.1174	14.4386	14.124	13.9783	12.9779	14.1155	14.2464	14.5414		72	44.8697	45.551	43.3359	44.1764	44.5451	42.2973	51.1276	45.9449	41.7572	53.1077	53.1046	43.7763	50.1231	57.1393	53.0615	47.4696	52.7921	54.1136		72	54.6648	50.4427	49.3874	58.4124	60.4076	60.2488	55.6936	55.776	56.9554	56.0487	54.0882
	73	12.5492	12.6733	13.501	14.6466	14.7205	13.9167	15.1653	14.893	14.2066	13.9004	13.7357	12.7572	13.8567	14.0102	14.2925		73	43.8971	44.5946	42.3987	42.9163	43.5279	41.2092	49.958	44.6662	40.5963	52.0044	51.9449	42.551	48.7998	55.9155	51.7744	46.0113	51.3938	52.8291		73	53.9956	49.6812	48.698	57.492	59.3883	59.3746	54.7712	54.8138	56.0876	55.1251	53.1043
	74	12.3672	12.5249	13.3384	14.413	14.503	13.7113	14.9331	14.6641	13.9924	13.6915	13.5152	12.5776	13.6131	13.7927	14.0427		74	42.9106	43.6159	41.4646	41.8105	42.6145	40.1858	48.872	43.5726	39.4733	50.9329	50.8217	41.4284	47.5765	54.8453	50.5203	44.6215	50.0973	51.6547		74	53.3368	48.9328	47.9978	56.619	58.3527	58.497	53.7219	53.8075	55.2036	54.2341	52.1879
	75	12.1852	12.3764	13.1758	14.1794	14.2855	13.5059	14.7009	14.4352	13.7782	13.4827	13.2948	12.3979	13.3695	13.5751	13.7929		75	41.8308	42.5836	40.4712	40.789	41.6511	39.3484	47.7325	42.5672	38.4524	49.9083	49.8009	40.3436	46.9896	53.8013	49.3401	43.3822	48.9117	50.4618		75	52.6127	48.2221	47.3343	55.8056	57.4159	57.6675	52.7447	52.895	54.4898	53.4428	51.2783
	76																	76	40.8134	41.5712	39.4531	39.8341	40.7613	38.3584	46.7533	41.6003	37.4937	48.9003	48.8251	39.2903	46.4258	52.812	48.2484	42.2542	47.8429	49.4246		76	51.811	47.4409	46.6356	54.8891	56.4967	56.8541	51.7604	51.9864	53.7833	52.6628	50.3626
	77																	77	39.8564	40.5782	38.4762	38.7775	39.8428	37.3813	45.6833	40.644	36.3872	47.8984	47.9111	38.2198	45.8792	51.7953	47.1581	41.1755	46.7519	48.4075		77	50.993	46.7337	46.0129	54.1345	55.704	56.0758	50.753	51.0584	53.0061	51.9484	49.4827
	78																	78	39.0027	39.6926	37.5934	37.8185	38.955	36.3032	44.8054	39.7047	35.4679	46.913	46.9715	37.2715	44.7833	50.8656	46.0925	40.1667	45.6964	47.466		78	50.2428	46.0917	45.4058	53.4394	54.9157	55.3009	49.7715	50.1279	52.1736	51.3075	48.8047
	79																	79	38.087	38.6945	36.6941	36.8991	38.1196	35.3786	43.9084	38.7907	34.4564	46.0187	46.1122	36.352	43.8394	49.8589	45.1217	39.1389	44.6751	46.5173		79	49.5103	45.5002	44.8165	52.8229	54.2515	54.6147	48.8302	49.2209	51.3505	50.7698	49.6482
	80																	80	37.1636	37.7606	35.7791	36.0359	37.2957	34.4495	42.99	37.8653	33.6167	45.1481	45.2807	35.485	42.9068	48.9442	44.2304	38.1875	43.7242	45.6475		80	48.7898	44.8609	44.1962	52.1545	53.5592	53.8782	47.9837	48.3952	50.5502	50.2665	51.0687
	81																	81	36.2129	36.7517	34.8714	35.1538	36.5274	33.6333	41.9867	36.9726	32.7557	44.2371	44.4517	34.6021	41.969	47.9791	43.3383	37.1625	42.7662	44.7993		81	48.015	44.1927	43.5724	51.4698	52.91	53.1594	47.04	47.5685	49.713	49.6958	52.5081
	82																	82	35.3067	35.8357	33.9889	34.2753	35.7124	32.823	41.0194	36.1082	31.9505	43.3137	43.5677	33.7476	41.0319	47.1159	42.4158	36.2796	41.9149	43.9214		82	47.2618	43.5132	42.9466	50.7508	52.2437	52.4514	46.0814	46.7125	48.8539	49.0303	53.1459
	83																	83	34.3826	34.8988	33.0249	33.3769	34.8794	31.9697	40.1071	35.2982	31.0911	42.4492	42.7015	32.9267	40.0464	46.2545	41.4378	35.2963	41.0337	43.0017		83	46.4851	42.7949	42.3321	50.0331	51.5468	51.7461	45.103	45.8623	48.0058	48.3536	56.1679
	84																	84	33.4831	33.9505	32.0915	32.5209	34.0036	31.0944	39.2792	34.4442	30.2048	41.639	41.8506	32.0738	39.1624	45.3728	40.4431	34.3653	40.1973	42.1098		84	45.7397	42.0769	41.731	49.2599	50.7728	50.9259	44.2342	45.0132	47.1491	47.6631	59.5057
	85																	85	32.5836	33.0021	31.158	31.6648	33.1277	30.2191	38.4514	33.5902	29.3185	40.8287	40.9998	31.2209	38.2784	44.4911	39.4484	33.4343	39.361	41.2179		85	44.9942	41.3589	41.13	48.4868	49.9988	50.1058	43.3653	44.1643	46.2924	46.9727	62.8435
	KimA A481W S582W + CdaA Repetition 1														KimA A481W S582W + CdaA Repetition 2
		Normalized Fluorescence														Normalized Fluorescence
	T [°C]	0x c-di-AMP			10x c-di-AMP			20x c-di-AMP			50x c-di-AMP				T [°C]	0x c-di-AMP		5x c-di-AMP		10x c-di-AMP		20x c-di-AMP		50x c-di-AMP		100x c-di-AMP
	25	4.48018	0	0	0	0	0	0	0	0	0	0	0		25	0	0	0	0	0	0	0	0	0	0	0	0
	26	5.55397	1.17243	1.13489	1.21985	1.20169	1.25442	1.18188	1.15072	1.16054	1.18587	1.23612	1.17235		26	1.01548	0.997301	1.21702	1.1693	1.17598	1.12467	1.22358	1.25309	1.23339	1.2171	1.34988	1.28268
	27	6.62776	2.34486	2.26977	2.4397	2.40339	2.50884	2.36376	2.30144	2.32109	2.37174	2.47223	2.3447		27	2.03097	1.99461	2.43403	2.3386	2.35195	2.24935	2.44718	2.50618	2.46679	2.43421	2.69976	2.56536
	28	7.87922	3.61453	3.52448	3.74266	3.68944	3.87427	3.67667	3.61534	3.64056	3.68768	3.79945	3.65397		28	3.1307	3.14385	3.73144	3.58639	3.59718	3.5239	3.79241	3.77123	3.81944	3.74226	4.07317	3.9077
	29	9.1891	5.01825	4.90256	5.13489	5.07639	5.30886	5.0401	4.97035	5.04465	5.36368	5.22764	5.03153		29	4.36952	4.36988	5.11581	4.9681	4.96467	4.92748	5.1855	5.2089	5.23119	5.19846	5.54321	5.32017
	30	10.5474	6.34348	6.28663	6.52518	6.5232	6.74974	6.4126	6.34067	6.45315	7.08536	6.69681	6.39845		30	5.57343	5.58483	6.46515	6.31918	6.37496	6.31154	6.61587	6.61876	6.71811	6.69607	7.07828	6.78477
	31	11.9213	7.74739	7.67957	7.95256	7.9458	8.18169	7.75534	7.70222	7.8905	8.81471	8.12988	7.76802		31	6.718	6.69644	7.61994	7.50432	7.54424	7.50514	7.83501	7.85352	7.98255	8.04473	8.44215	8.06174
	32	13.1358	9.02552	9.11802	9.32625	9.3086	9.56915	9.08308	9.06422	9.28164	10.1929	9.51276	9.10375		32	7.75184	7.7747	8.94288	8.66895	8.73465	8.69887	9.1151	9.09993	9.25517	9.33587	9.80118	9.34128
	33	14.2658	10.2903	10.3673	10.589	10.5466	10.8703	10.3594	10.2563	10.4516	11.4394	10.7967	10.3022		33	8.67599	8.77169	10.1552	9.79369	9.83307	9.80719	10.2714	10.2154	10.4358	10.505	10.9879	10.4431
	34	15.4375	11.5495	11.623	11.7959	11.8163	12.2284	11.6385	11.4616	11.6817	12.6808	12.0851	11.6078		34	9.68527	9.76881	11.3731	11.0012	11.0528	10.9775	11.4865	11.4394	11.7411	11.805	12.292	11.6686
	35	16.7845	12.9328	12.893	13.2334	13.212	13.6461	13.0124	12.7103	13.0198	14.0213	13.4737	12.9804		35	10.7953	10.7775	12.5979	12.2334	12.3188	12.1731	12.7503	12.7089	13.0349	13.1495	13.5944	12.9712
	36	18.2636	14.4802	14.3793	14.7782	14.7186	15.1354	14.4821	14.2378	14.6228	15.4712	15.0528	14.494		36	12.1515	12.052	14.0461	13.7238	13.8049	13.5879	14.225	14.1959	14.5737	14.7376	15.2308	14.5203
	37	20.0005	16.2928	16.126	16.5081	16.422	16.812	16.2365	15.8616	16.322	17.1469	16.8443	16.1412		37	13.5958	13.522	15.731	15.3055	15.3579	15.1042	15.882	15.8714	16.2454	16.3899	17.047	16.2234
	38	22.0395	18.4419	18.2638	18.3228	18.3178	18.6755	18.1543	17.7194	18.2016	19.0184	18.8111	18.0169		38	15.2498	15.2447	17.5652	17.1849	17.1336	16.9843	17.755	17.7109	18.1661	18.2653	19.0167	18.0944
	39	24.4323	20.8942	20.7004	20.3036	20.4119	20.785	20.2432	19.7638	20.2932	21.1889	20.9577	20.2208		39	17.0835	17.0625	19.6437	19.2026	19.1167	18.994	19.8004	19.7559	20.2203	20.2384	21.1812	20.2089
	40	27.1944	23.823	23.6612	22.6173	22.7358	23.0567	22.5332	22.139	22.6713	23.5672	23.3908	22.5604		40	19.3538	19.256	22.2564	21.6903	21.5723	21.4652	22.2567	22.223	22.6407	22.7499	23.7719	22.6758
	41	30.7159	27.4645	27.2035	25.2676	25.3927	25.8268	25.2285	24.8772	25.4444	26.2774	26.2501	25.2278		41	22.0211	21.8874	25.1281	24.4618	24.2837	24.0393	25.0433	25.0662	25.444	25.5912	26.8828	25.568
	42	35.1576	32.0366	31.7574	28.5424	28.5668	29.1463	28.6005	28.1455	28.8903	29.5796	29.6447	28.3974		42	25.2744	25.1631	28.5851	27.8096	27.504	27.1632	28.3871	28.3965	28.6866	29.0343	30.3819	28.8431
	43	40.5162	37.5456	37.1724	32.1812	32.234	32.9727	32.4988	31.8802	32.8881	33.4413	33.5902	32.1516		43	29.2919	29.1541	32.7524	31.7951	31.2964	30.8518	32.3547	32.2948	32.5221	32.8261	34.5023	32.8199
	44	47.2237	44.3294	43.807	36.5147	36.5883	37.4196	37.1689	36.2802	37.6438	38.019	38.2092	36.6289		44	34.2033	34.0467	37.858	36.7572	35.985	35.3715	37.2403	37.0912	37.1015	37.4731	39.4052	37.5463
	45	55.5532	52.8518	51.9383	41.6672	41.7303	42.6278	42.7225	41.6421	43.2081	43.3185	43.6583	41.8662		45	40.1778	39.9628	43.9553	42.6194	41.5281	40.7395	43.0172	42.9189	42.5324	42.8131	45.3209	43.1611
	46	65.4935	62.9363	61.7617	47.8045	47.6964	48.8448	49.2045	48.1476	49.851	49.6739	50.1636	48.0833		46	47.4559	47.1431	50.8471	49.5963	48.0478	47.075	49.8777	49.6547	48.8087	49.1031	52.0362	49.6755
	47	76.6079	74.4392	72.9484	54.9674	54.6796	56.0388	56.8147	55.7032	57.4343	57.2062	57.6431	55.2378		47	56.2238	55.6645	58.8975	57.4624	55.6118	54.431	57.6203	57.3532	56.0066	56.2614	59.938	57.2109
	48	86.7589	84.899	83.3838	63.1457	62.688	64.3545	65.3202	64.1276	65.9423	65.8982	66.1992	63.4451		48	66.2536	65.383	67.3901	66.0569	63.9024	62.4705	66.1105	65.6856	63.827	64.1468	68.2905	65.5304
	49	94.4341	93.151	91.4086	72.1286	71.6403	73.4194	74.7193	73.4215	75.1647	75.2251	75.3305	72.3812		49	76.6002	75.4964	76.1567	74.8005	72.5485	70.7979	74.6458	74.3468	71.8558	72.2268	77.0775	74.0435
	50	98.4534	97.5878	96.0145	80.4563	79.9935	81.8016	83.191	81.9589	83.511	83.6734	83.6909	80.785		50	85.6188	84.343	83.4736	82.4049	80.0618	78.19	82.1258	81.7525	78.8383	79.3684	84.2669	81.3484
	51	99.9006	99.5105	98.1885	87.311	86.945	88.4997	89.9976	88.8765	90.284	90.3952	90.3705	87.6858		51	92.4824	91.218	89.5161	88.4509	86.2168	84.2269	88.1115	87.7182	84.5359	84.9735	90.0129	87.1978
	52	100	100	99.2087	92.4576	92.1809	93.4556	94.6796	93.7354	94.9498	95.1274	95.0223	92.8413		52	97.0483	95.9281	93.7748	92.9207	90.9186	88.9456	92.668	92.2343	88.9561	89.393	94.0111	91.5938
	53	99.085	99.6596	99.7071	96.4279	96.096	97.0089	97.8746	97.1354	98.1313	98.3467	98.2689	96.6531		53	99.6981	98.8757	97.3148	96.585	94.8239	92.8314	96.2593	95.8285	92.6956	92.9037	97.1018	95.1628
	54	97.187	98.6113	100	99.0562	98.7084	99.2847	99.7947	99.4468	99.8907	100	100	99.1655		54	100	100	99.3615	98.985	97.695	96.1065	98.8145	98.578	95.8938	96.1251	99.2259	97.941
	55	93.5786	96.0057	99.5221	100	100	100	100	100	100	99.6417	99.797	100		55	98.2904	99.4621	100	100	99.5593	98.4118	100	99.9783	98.366	98.3522	100	99.5484
	56	88.3741	91.4449	97.996	98.9287	99.7322	98.8212	98.7707	99.1391	98.3334	97.5301	98.072	99.5542		56	94.3675	97.15	98.5262	99.0711	100	99.9883	99.728	100	99.7471	99.8126	99.1496	100
	57	80.6492	84.9758	94.9777	95.9499	97.5579	95.6591	94.8454	96.1437	94.1505	93.1112	94.5077	97.2414		57	88.6448	92.9403	94.9289	96.0117	98.8088	100	97.6393	98.1272	100	100	96.5041	98.6333
	58	70.7799	76.1572	90.4043	90.268	92.8531	89.7356	88.6377	90.6068	87.0817	86.2846	89.4428	92.8677		58	80.601	86.4283	88.3169	90.307	95.3357	98.5588	93.2145	93.7668	98.1636	98.2548	91.72	95.2036
	59	60.1491	66.671	85.2217	82.2748	86.2482	81.2482	80.1018	81.8358	77.5055	77.4601	83.1137	86.0177		59	71.7105	78.8113	79.7981	82.8031	90.0893	95.0626	87.0459	87.73	94.8265	94.5396	86.8916	91.2498
	60	51.064	57.8407	80.3389	72.6617	78.4839	71.6292	71.0886	71.8439	67.4984	68.6348	76.6493	78.3914		60	63.4784	71.2749	70.791	74.2224	83.6802	90.6828	80.2089	80.6091	90.0095	89.9139	81.3325	86.8754
	61	44.3804	51.1567	76.0426	63.6627	71.1478	62.8046	62.9148	62.6347	58.7735	61.3942	70.8521	71.5276		61	57.1126	64.8548	63.189	66.2211	77.0503	85.5497	73.6172	74.2746	85.7025	85.7477	76.4375	82.0385
	62	39.7654	46.6299	72.6202	56.5236	65.0473	56.4151	56.321	56.1226	52.6524	56.2534	65.8919	66.2296		62	52.4885	59.5158	57.3332	59.0058	71.4138	80.7201	67.9974	68.2883	81.5363	82.0437	71.1276	76.9202
	63	36.2332	43.1495	69.8214	51.5095	60.6889	51.5466	51.4941	51.5707	48.3247	52.8086	62.0681	62.3584		63	48.8976	55.0941	52.2541	53.3135	66.5898	76.6938	63.1947	63.2518	77.7579	78.3227	66.6299	72.9678
	64	33.5448	40.2497	67.7419	47.6443	57.2822	47.6778	47.7258	48.1169	45.062	50.114	59.4433	59.3777		64	46.0347	51.59	48.0021	48.4023	62.6575	73.1891	59.1918	58.422	74.167	74.8261	63.0094	70.6653
	65	31.0199	37.7184	65.6766	44.402	54.4599	44.3529	44.8024	44.9851	42.2899	47.3781	57.3859	57.0376		65	43.4374	48.7514	43.9754	44.3383	58.6014	70.0891	55.453	54.5597	70.8644	71.6896	60.0301	68.6365
	66	28.9153	35.4951	63.6246	41.4403	51.8312	41.5599	42.2998	42.0172	39.6074	44.5962	55.6009	54.9844		66	41.0062	46.0666	40.8769	40.8299	55.1164	66.9821	52.0363	51.5265	68.2419	68.3201	57.0521	66.0731
	67	26.8145	33.6191	61.209	38.9774	49.4963	38.8838	39.7852	39.2859	37.2103	42.1493	53.3542	53.0694		67	38.5947	43.5628	38.3095	38.0619	51.9828	64.1941	49.0142	50.2309	65.4926	65.2611	53.8565	63.5157
	68	24.9155	31.5219	59.0831	36.8445	47.3549	36.2152	37.266	36.863	34.7701	40.2073	51.1951	51.2149		68	36.3771	41.2998	36.1296	35.4695	49.2631	61.6205	46.1161	49.4727	62.9693	62.3574	50.276	60.8162
	69	22.9432	29.5209	57.1213	34.9969	45.3374	33.7615	34.8227	34.6766	32.8297	38.445	49.089	49.4802		69	34.3891	39.3929	35.4082	33.0207	46.7703	59.0737	43.3319	50.1478	60.1495	60.1814	46.8164	57.954
	70	21.2765	27.6811	55.8552	33.4033	43.4397	31.6515	32.8668	32.7334	30.8284	36.5445	47.2871	47.6982		70	32.4046	37.5181	34.8442	30.5372	44.4808	56.6932	40.8235	50.4662	57.4105	57.6286	43.2178	55.2157
	71	19.6442	25.9291	54.2879	31.9443	41.5865	29.6777	30.9261	30.9284	29.1257	34.7563	45.6879	46.0372		71	30.5554	35.6903	34.5378	28.4434	42.4243	54.5427	38.6095	51.1983	54.794	55.4271	40.1685	52.575
	72	18.1664	23.9861	52.6565	30.5838	39.7934	27.601	29.02	29.1386	27.4323	33.0302	44.0249	44.3088		72	28.7846	33.9716	33.1929	28.0519	40.4755	52.6887	36.6495	51.472	52.4704	53.216	37.8265	50.3701
	73	16.6329	22.1519	50.8551	29.2524	38.073	25.7561	27.212	27.544	25.8252	31.442	42.4784	42.6757		73	27.191	32.3339	31.8445	28.6017	38.5251	50.8109	34.5488	51.5294	50.2228	51.1516	36.8384	48.1196
	74	15.1551	20.5689	49.3218	28.1035	36.5078	24.0542	25.6828	26.0677	24.1815	29.9729	40.9584	41.1849		74	25.6019	30.7372	30.5723	29.7468	36.6791	48.9928	32.614	51.2288	48.0558	48.8696	39.1265	45.9703
	75	13.5892	19.1711	47.7602	26.9532	35.0623	22.5932	24.1553	24.6909	22.4886	28.531	39.5242	39.7081		75	24.0778	29.244	29.4821	29.7505	34.9014	47.1099	30.5919	50.0699	45.886	46.7644	42.7231	43.9143
	76	12.0116	17.7064	46.1794	25.9089	33.7368	21.0981	22.5068	23.2633	21.0669	27.1879	38.0728	38.2974		76	22.6061	27.7378	28.589	29.1429	33.1692	45.3143	28.9122	48.8469	43.9355	44.7521	45.5842	42.0205
	77	10.4874	16.0615	44.4686	24.6796	32.3713	19.715	20.8281	21.9015	19.5513	25.702	36.5777	36.7046		77	21.2718	26.2972	28.029	28.3154	31.5546	43.6393	27.1556	47.5453	42.197	42.9228	45.5157	40.2619
	78	9.0778	14.6044	42.9387	23.6215	31.1625	18.5784	19.4039	20.7087	18.1642	24.3338	35.1379	35.3405		78	19.8912	24.8916	28.3796	27.2458	29.9841	42.0138	25.5532	46.2263	40.4809	41.1386	43.9949	38.5379
	79	7.77694	13.3047	41.5141	22.4532	29.9282	17.8799	17.9533	19.6709	16.7619	23.0139	33.8244	33.9492		79	18.5279	23.5124	28.5807	26.0449	28.2891	40.4801	23.8812	44.7673	38.8325	39.407	42.5968	36.7829
	80	6.42833	12.0645	40.1316	21.3975	28.7688	17.4352	16.5383	18.7414	15.6545	21.9244	32.6178	32.694		80	17.1324	22.168	28.5647	24.7098	26.7195	38.8276	22.3545	43.2546	37.0481	37.5895	40.9106	35.1694
	81	4.95321	10.755	38.5833	20.2863	27.4816	17.0329	15.0572	17.8592	14.3454	20.7423	31.2225	31.3421		81	15.8994	20.8067	27.5738	23.5746	25.2088	37.2703	20.8894	41.8598	35.3726	35.9377	39.532	33.5469
	82	3.49257	9.4553	37.1572	19.4121	26.1947	16.7163	13.7052	16.9616	13.1204	19.5498	29.8035	30.0802		82	14.7098	19.5888	26.4826	22.8825	23.9999	35.81	19.4946	40.611	33.537	34.294	38.059	32.09
	83	2.21191	8.30785	35.7634	18.74	24.9562	16.3871	12.4149	16.1738	11.9076	18.3702	28.3892	28.8692		83	13.5767	18.3416	25.2867	23.1952	22.647	34.4327	18.1457	39.6022	32.0592	32.7699	36.779	30.5385
	84	1.10596	7.06017	34.4051	18.0859	23.8058	16.0245	11.1451	15.4758	10.7953	17.1921	27.1907	27.6722		84	12.3376	17.0892	23.9757	23.9869	21.4068	33.0412	16.829	38.7608	30.629	31.2487	35.6635	29.0442
	85	0	5.81248	33.0468	17.4318	22.6555	15.6618	9.87531	14.7778	9.68305	16.014	25.9921	26.4751		85	11.0985	15.8367	22.6647	24.7787	20.1667	31.6496	15.5124	37.9194	29.1987	29.7275	34.5481	27.5499
[truncated: 158 more columns]

## Sheet: All K+ Whole Cell Up. Data
Variant	Added KCl [mM]
Time [min]	K(+) [µM]
KimA WT + CdaA Repetition 1									KimA WT + CdaA Repetition 2									KimA WT + CdaA Repetition 3									KimA WT + CdaA D171N Repetition 1									KimA WT + CdaA D171N Repetition 2									KimA WT + CdaA D171N Repetition 3
Time [min]	0.1 mM K+	0.5 mM K+	1 mM K+	2 mM K+	5 mM K+	7.5 mM K+	10 mM K+		Time [min]	0.1 mM K+	0.5 mM K+	1 mM K+	2 mM K+	5 mM K+	7.5 mM K+	10 mM K+		Time [min]	0.1 mM K+	0.5 mM K+	1 mM K+	2 mM K+	5 mM K+	7.5 mM K+	10 mM K+		Time [min]	0.1 mM K+	0.5 mM K+	1 mM K+	2 mM K+	5 mM K+	7.5 mM K+	10 mM K+		Time [min]	0.1 mM K+	0.5 mM K+	1 mM K+	2 mM K+	5 mM K+	7.5 mM K+	10 mM K+		Time [min]	0.1 mM K+	0.5 mM K+	1 mM K+	2 mM K+
0	0	0							0	0	0							0	0	0							0	0	0							0	0	0							0	0	0
0.766667	24	32							0.766667	28	40							0.816667	26	40							0.766667	52	132							0.733333	80	88							0.75	40	96
1.28333	32	48							1.3	44	72							1.33333	50	56							1.28333	76	192							1.3	64	184							1.33333	64	144
1.96667	48	56							1.96667	60	96							1.96667	50	76							1.91667	92	224							1.95	88	248							2.05	80	184
4	72	88							4	100	132							4	74	100							4	100	272							4.03333	96	308							3.98333	88	224
7	88	112							6.98333	100	168							6.98333	82	136							7	100	296							7	96	328							7.01667	88	248
10	96	132							10	100	192							10	82	136							10.05	124	320							10	96	344							10.15	96	264
0			0	0					0			0	0					0			0	0					0			0	0					0			0	0					0			0	0
0.666667			40	44					0.683333			56	64					0.733333			40	44					0.683333			164	168					0.65			112	160					0.666667			112	140
1.18333			48	64					1.21667			96	88					1.25			56	60					1.2			216	240					1.21667			216	252					1.25			184	204
1.86667			64	72					1.88333			104	104					1.88333			64	76					1.83333			248	264					1.86667			272	296					1.96667			200	244
3.9			96	112					3.91667			144	152					3.91667			104	116					3.91667			288	304					3.95			328	344					3.9			232	276
6.9			128	144					6.9			192	192					6.9			128	140					6.91667			312	328					6.91667			352	376					6.93333			252	276
9.9			152	176					9.91667			216	224					9.91667			152	156					9.96667			320	344					9.91667			372	392					10.0667			300	292
0					0	0			0					0	0			0					0	0			0					0	0			0					0	0			0
0.683333					64	80			0.733333					92	88			0.766667					68	76			0.533333					152	180			0.683333					188	206			0.533333
1.3					88	104			1.21667					108	112			1.31667					84	104			0.933333					232	260			1.18333					280	286			0.866667
1.95					104	128			1.8					124	128			1.88333					104	120			1.48333					272	300			1.83333					320	350			1.31667
4					160	172			3.98333					180	200			4.01667					156	168			4					340	348			4					376	382			4
7					200	216			7					228	248			7					188	204			7					348	368			7					400	398			7
10					248	256			9.98333					268	288			10					212	232			10					392	396			10					416	422			9.98333
0							0		0							0		0							0											0							0		0
0.6							88		0.65							88		0.683333							84											0.583333							216		0.533333
1.21667							104		1.13333							120		1.23333							108											1.08333							304		0.866667
1.86667							120		1.71667							136		1.8							132											1.73333							352		1.31667
3.91667							176		3.9							208		3.93333							180											3.9							388		4
6.91667							224		6.91667							272		6.91667							220											6.9							416		7
9.91667							248		9.9							304		9.91667							256											9.9							424		9.98333
KimA Y118A + CdaA Repetition 1									KimA Y118A + CdaA Repetition 2									KimA Y118A + CdaA Repetition 3									KimA Y118A + CdaA D171N Repetition 1									KimA Y118A + CdaA D171N Repetition 2									KimA Y118A + CdaA D171N Repetition 3
Time [min]	0.1 mM K+	0.5 mM K+	1 mM K+	2 mM K+	5 mM K+	7.5 mM K+	10 mM K+		Time [min]	0.1 mM K+	0.5 mM K+	1 mM K+	2 mM K+	5 mM K+	7.5 mM K+	10 mM K+		Time [min]	0.1 mM K+	0.5 mM K+	1 mM K+	2 mM K+	5 mM K+	7.5 mM K+	10 mM K+		Time [min]	0.1 mM K+	0.5 mM K+	1 mM K+	2 mM K+	5 mM K+	7.5 mM K+	10 mM K+		Time [min]	0.1 mM K+	0.5 mM K+	1 mM K+	2 mM K+	5 mM K+	7.5 mM K+	10 mM K+		Time [min]	0.1 mM K+	0.5 mM K+	1 mM K+	2 mM K+
0	0	0							0	0	0							0	0	0							0	0	0							0	0	0							0	0	0
0.733333	0	8							0.766667	8	0							0.733333	0	4							0.8	0	24							0.733333	0	20							0.766667	16	16
1.25	0	8							1.28333	0	8							1.26667	0	8							1.48333	16	44							1.26667	0	28							1.31667	8	24
1.86667	0	8							1.96667	8	8							1.93333	0	16							2.11667	16	32							1.88333	8	36							1.95	16	32
4	8	16							4	0	8							4	8	24							4	24	64							4	16	68							4	16	56
6.98333	8	24							7	8	24							7	8	24							7	32	104							7	24	108							7	32	76
10.1667	8	32							9.98333	8	24							10	8	32							10	48	128							10	32	132							10	40	96
0			0	0					0			0	0					0			0	0					0			0	0					0			0	0					0			0	0
0.65			8	24					0.683333			0	6					0.65			16	24					0.708333			28	48					0.65			24	40					0.683333			48	40
1.16667			16	32					1.2			8	14					1.18333			16	28					1.39167			16	88					1.18333			64	72					1.23333			32	48
1.78333			16	40					1.88333			8	22					1.85			24	32					2.025			64	112					1.8			56	104					1.86667			48	64
3.91667			24	56					3.91667			24	46					3.91667			32	52					3.90833			104	176					3.91667			104	176					3.91667			112	112
6.9			40	80					6.91667			32	54					6.91667			48	72					6.90833			152	224					6.91667			160	232					6.91667			136	152
10.0833			48	96					9.9			36	70					9.91667			56	88					9.90833			176	232					9.91667			184	256					9.91667			136	168
0					0		0		0					0	0			0					0	0			0					0	0			0					0	0			0
0.6					36		64		0.75					46	48			0.783333					44	72			0.75					92	96			0.8					100	128			0.8
0.983333					44		80		1.3					46	56			1.35					52	72			1.33333					124	136			1.3					140	160			1.33333
1.8					60		104		2.03333					62	80			2					68	88			2.08333					172	184			1.93333					180	208			1.96667
3.71667					100		152		3.98333					94	112			3.98333					108	136			4					252	264			4					268	292			4
7					140		192		7.01667					126	152			7					140	168			7					324	312			7					324	336			7.05
10					148		224		10					166	192			10					164	200			10					316	344			10					356	372			10
									0							0		0							0		0							0		0							0
									0.666667							60		0.683333							72		0.65							108		0.716667							128
									1.21667							84		1.25							88		1.23333							180		1.21667							184
									1.95							100		1.9							112		1.98333							220		1.85							224
									3.9							136		3.88333							160		3.9							308		3.91667							312
									6.93333							180		6.9							208		6.9							332		6.91667							352
									9.91667							220		9.9							248		9.9							380		9.91667							384
KimA N237A + CdaA Repetition 1									KimA N237A + CdaA Repetition 2									KimA N237A + CdaA Repetition 3									KimA N237A + CdaA D171N Repetition 1									KimA N237A + CdaA D171N Repetition 2									KimA N237A + CdaA D171N Repetition 3
Time [min]	0.1 mM K+	0.5 mM K+	1 mM K+	2 mM K+	5 mM K+	7.5 mM K+	10 mM K+		Time [min]	0.1 mM K+	0.5 mM K+	1 mM K+	2 mM K+	5 mM K+	7.5 mM K+	10 mM K+		Time [min]	0.1 mM K+	0.5 mM K+	1 mM K+	2 mM K+	5 mM K+	7.5 mM K+	10 mM K+		Time [min]	0.1 mM K+	0.5 mM K+	1 mM K+	2 mM K+	5 mM K+	7.5 mM K+	10 mM K+		Time [min]	0.1 mM K+	0.5 mM K+	1 mM K+	2 mM K+	5 mM K+	7.5 mM K+	10 mM K+		Time [min]	0.1 mM K+	0.5 mM K+	1 mM K+	2 mM K+
0		0	0						0	0	0							0	0	0							0	0	0							0	0	0							0	0	0
0.766667		8	16						0.733333	8	8							0.733333	8	32							0.75	0	8							0.766667	0	8							0.766667	6	10
1.3		16	16						1.33333	8	20							1.23333	8	24							1.23333	0	8							1.28333	0	16							1.33333	22	18
1.91667		16	40						1.98333	8	24							1.73333	8	32							1.85	8	16							1.93333	8	16							1.88333	6	18
4		32	48						4	28	32							4	24	64							4	16	24							4	8	32							4	14	26
7		48	64						7.05	16	40							7	32	96							7	24	40							7	12	40							7	14	50
10		64	72						10	16	72							10	40	120							10	24	56							10	16	56							10	14	66
0				0	0				0			0	0					0			0	0					0			0	0					0			0	0					0			0	0
0.666667				16	56				0.65			16	20					0.658333			32	48					0.65			8	40					0.683333			8	16					0.683333			16	32
1.2				32	80				1.25			24	40					1.15833			40	72					1.13333			24	40					1.2			16	32					1.25			24	40
1.81667				40	96				1.9			32	52					1.65833			56	96					1.75			24	48					1.85			24	40					1.8			24	56
3.9				72	152				3.91667			64	84					3.925			108	160					3.9			48	96					3.91667			40	72					3.91667			48	88
6.9				96	180				6.96667			80	136					6.925			152	200					6.9			80	136					6.91667			72	112					6.91667			80	132
9.9				112	216				9.91667			96	172					9.925			168	216					9.9			96	176					9.91667			88	152					9.91667			96	176
0						0	0		0					0	0			0					0	0			0					0	0			0					0	0			0
0.5						68	60		0.8					72	96			0.75					88	120			0.766667					56	64			0.766667					56	64			0.783333
0.933333						80	112		1.33333					88	104			1.23333					120	152			1.33333					80	96			1.26667					72	88			1.3
1.38333						112	128		2					104	136			1.73333					152	184			1.95					104	120			1.9					92	128			1.85
4						196	224		4					184	224			4					232	264			4					168	208			4					176	200			4
7.06667						232	264		7					256	312			7					264	288			7					240	288			7					248	280			7.01667
10						264	280		9.98333					328	368			10					288	304			10					296	328			10					272	320			9.98333
									0							0		0							0		0							0		0							0		0
									0.716667							92		0.666667							112		0.666667							72		0.683333							76		0.7
									1.25							124		1.15							168		1.23333							112		1.18333							100		1.21667
									1.91667							156		1.65							200		1.85							144		1.81667							148		1.76667
									3.91667							252		3.91667							280		3.9							384		3.91667							236		3.91667
									6.91667							336		6.91667							296		6.9							328		6.91667							292		6.93333
									9.9							392		9.91667							320		9.9							368		9.91667							332		9.9
KimA R337A + CdaA Repetition 1									KimA R337A + CdaA Repetition 2									KimA R337A + CdaA Repetition 3									KimA R337A + CdaA D171N Repetition 1									KimA R337A + CdaA D171N Repetition 2									KimA R337A + CdaA D171N Repetition 3
Time [min]	0.1 mM K+	0.5 mM K+	1 mM K+	2 mM K+	5 mM K+	7.5 mM K+	10 mM K+		Time [min]	0.1 mM K+	0.5 mM K+	1 mM K+	2 mM K+	5 mM K+	7.5 mM K+	10 mM K+		Time [min]	0.1 mM K+	0.5 mM K+	1 mM K+	2 mM K+	5 mM K+	7.5 mM K+	10 mM K+		Time [min]	0.1 mM K+	0.5 mM K+	1 mM K+	2 mM K+	5 mM K+	10 mM K+			Time [min]	0.1 mM K+	0.5 mM K+	1 mM K+	2 mM K+	5 mM K+	7.5 mM K+	10 mM K+		Time [min]	0.1 mM K+	0.5 mM K+	1 mM K+	2 mM K+
0	0	0							0	0	0							0	0	0							0	0	0							0	0	0							0	0	0
0.75	44	48							0.783333	36	76							0.716667	40	48							0.733333	48	80							0.733333	58	104							0.883333	40	88
1.28333	52	64							1.33333	52	72							1.2	56	72							1.28333	64	120							1.23333	82	168							1.51667	64	152
1.83333	60	72							1.86667	68	88							1.7	72	88							1.81667	72	144							1.75	98	216							2.05	72	184
4	84	108							4	88	120							4	96	136							4	88	184							4	106	296							4	96	248
7	100	128							7.03333	100	140							7	96	160							7.08333	96	208							7.03333	106	304							7.05	96	272
10	108	144							10	96	168							10	96	176							10	96	224							10	106	328							10	96	304
0			0	0					0			0	0					0			0	0					0			0	0					0			0	0					0			0	0
0.666667			40	60					0.708333			60	72					0.641667			48	64					0.65			88	104					0.65			120	144					0.783333			110	128
1.2			64	84					1.25833			76	88					1.125			72	72					1.2			136	152					1.15			200	224					1.41667			174	184
1.75			80	92					1.79167			92	112					1.625			88	96					1.73333			164	180					1.66667			256	280					1.95			206	224
3.91667			112	124					3.925			132	152					3.925			144	160					3.91667			200	208					3.91667			328	328					3.9			270	264
6.91667			144	148					6.95833			120	168					6.925			168	192					7			216	232					6.95			352	360					6.95			286	296
9.91667			160	180					9.925			180	192					9.925			184	216					9.91667			236	240					9.91667			360	376					9.9			322	312
0					0	0			0					0	0			0					0	0			0					0	0			0					0	0			0
0.783333					72	82			0.666667					88	136			0.733333					88	88			0.516667					102	124			0.766667					176	200			0.733333
1.3					88	106			1.13333					112	128			1.23333					120	120			0.9					150	164			1.28333					256	272			1.33333
1.83333					104	130			1.6					136	152			1.78333					144	144			1.3					190	208			1.8					288	304			1.88333
4					184	170			4					232	208			4					208	208			4					246	276			3.98333					352	360			4
6.98333					200	210			7					224	248			7					232	240			7.15					262	300			7					384	384			7
10					224	234			10					240	264			10					264	264			10					286	308			10					408	400			10
0							0		0							0		0							0											0							0		0
0.7							96		0.591667							112		0.65							104											0.683333							232		0.65
1.21667							120		1.05833							144		1.15							128											1.2							272		1.25
1.75							136		1.525							160		1.7							160											1.71667							304		1.8
3.91667							192		3.925							232		3.91667							224											3.9							368		3.91667
6.9							232		6.925							264		6.91667							272											6.91667							384		6.91667
9.91667							248		9.925							272		9.91667							288											9.91667							400		9.91667
KimA A481WS582W + CdaA Repetition 1						KimA A481WS582W + CdaA Repetition 2						KimA A481WS582W + CdaA Repetition 3						KimA A481WS582W + CdaA Repetition 4						KimA A481WS582W + CdaA Repetition 5						KimA A481WS582W + CdaA Repetition 6						KimA A481WS582W + CdaA D171N Repetition 1						KimA A481WS582W + CdaA D171N Repetition 2						KimA A481WS582W + CdaA D171N Repetition 3
Time [min]	0.5 mM K+	1 mM K+	2 mM K+	5 mM K+		Time [min]	0.5 mM K+	1 mM K+	2 mM K+	5 mM K+		Time [min]	0.5 mM K+	1 mM K+	2 mM K+	5 mM K+		Time [min]	0.5 mM K+	1 mM K+	2 mM K+	5 mM K+		Time [min]	0.5 mM K+	1 mM K+	2 mM K+	5 mM K+		Time [min]	0.5 mM K+	1 mM K+	2 mM K+	5 mM K+		Time [min]	0.5 mM K+	1 mM K+	2 mM K+	5 mM K+		Time [min]	0.5 mM K+	1 mM K+	2 mM K+	5 mM K+		Time [min]	0.5 mM K+
0	0	0				0	0	0				0	0	0				0	0	0				0	0	0				0	0	0				0	0	0				0	0	0				0	0
0.816667	160	184				0.733333	132	152				0.783333	96	112				0.783333	94	100				0.766667	76	96				0.766667	120	128				0.733333	112	136				0.766667	96	112				0.75	104
1.35	224	252				1.23333	196	216				1.35	144	168				1.3	126	152				1.28333	120	132				1.3	184	212				1.26667	184	216				1.28333	152	176				1.25	136
2.06667	272	296				1.88333	244	248				1.96667	184	208				2	166	0				1.93333	144	164				1.95	224	248				1.96667	248	288				1.9	192	224				1.88333	184
4	336	364				4	292	312				4	232	280				4	214	236				4.03333	192	216				4	280	296				4	336	384				4	272	308				3.93333	240
6.98333	384	408				7.01667	332	344				7	264	296				7	246	264				7	200	232				7	304	328				6.98333	400	432				7.05	312	344				7	272
10	408	420				10	348	384				10	280	316				10	278	304				10	232	264				10	320	356				9.98333	416	472				10	340	384				10	272
0			0	0		0			0	0		0			0	0		0			0	0		0			0	0		0			0	0		0			0	0		0			0	0		0
0.716667			200	224		0.658333			176	184		0.683333			128	144		0.683333			0	152		0.683333			112	126		0.666667			156	188		0.633333			160	192		0.683333			120	152		0.65
1.25			264	296		1.15833			236	248		1.25			192	200		1.2			0	200		1.2			152	174		1.2			236	268		1.16667			240	264		1.2			184	224		1.15
1.96667			304	352		1.80833			272	296		1.86667			232	240		1.9			212	240		1.85			184	126		1.85			260	300		1.86667			312	344		1.81667			248	276		1.78333
3.9			372	400		3.925			328	344		3.9			280	296		3.9			264	300		3.95			220	242		3.9			308	336		3.9			368	432		3.91667			312	360		3.83333
6.88333			408	440		6.94167			360	376		6.9			296	328		6.9			296	340		6.91667			256	266		6.9			348	372		6.88333			452	472		6.96667			356	376		6.9
9.9			424	468		9.925			396	392		9.9			296	356		9.9			324	344		9.91667			284	278		9.9			260	404		9.88333			488	480		9.91667			384	408		9.9
[truncated: 24 more columns]

## Sheet: Figure 1
Variant/Tm [°C]	0x C-di-AMP											Mean	SD	0.5x C-di-AMP				Mean	SD	1x C-di-AMP				Mean	SD	2x C-di-AMP				Mean	SD	3x C-di-AMP				Mean	SD	5x C-di-AMP									Mean	SD	10x C-di-AMP
KimA WT	47.167	47.5	48.1667	47.5	48.389	48.8333	49.388					48.1349	0.802769	48.278	49.1667	49.5		48.9816	0.631681	48.5	49.2778	48.8333		48.8704	0.390212	48.056	49.055	49.2777		48.7962	0.65066	48.056	48.8333	49.2777		48.7223	0.618363	48.5	48.1667	48.278	48.944	48.5					48.4777	0.297923	48.5
KimA WT + CdaA	47.833	48.833	49.1667	52.38	49.1667	50.1667	51.94	49.611	53.1667	52.8333	52.833	50.7209	1.93438	51.833	54.0555	53.8333	53.833	53.3887	1.04242	52.833	54.5	54.722	54.611	54.1665	0.893608	53.611	54.94	54.3888	53.94	54.2199	0.576245	53.944	55.388	54.5	55.167	54.7497	0.656523	51.5	54.5	52.1667	53.5	55.1667	53.833	55.722	54.05	56.055	54.0548	1.52741	52.5
KimA WT Repetition 1						KimA WT Repetition 2														KimA WT Repetition 3														KimA WT Repetition 4
	Normalized Fluorescence						Normalized Fluorescence														Normalized Fluorescence														Normalized Fluorescence
T [°C]	0x c-di-AMP	5x c-di-AMP	10x c-di-AMP	20x c-di-AMP		T [°C]	0x c-di-AMP			10x c-di-AMP			50x c-di-AMP			100x c-di-AMP				T [°C]	0x c-di-AMP			10x c-di-AMP			50x c-di-AMP			100x c-di-AMP				T [°C]	0x c-di-AMP			5x c-di-AMP			10x c-di-AMP			20x c-di-AMP			50x c-di-AMP
25	0	0	0	0		25	0	0	0	0	0	0	0	0	0	0	0	0		25	0	0	0	0	0	0	0	0	0	0	0	0		25
26	2.38793	2.29074	1.18382	2.11277		26	1.69432	1.85536	1.71406	2.26374	2.26808	1.35029	1.91038	1.48243	1.79404	2.18016	1.9022	1.86317		26	1.65883	1.74572	2.30293	1.88873	1.86742	1.62191	2.03602	2.34612	2.15411	1.49601	2.28833	2.48197		26
27	4.77585	4.58148	2.36764	4.22555		27	3.38863	3.71072	3.42811	4.52748	4.53616	2.70058	3.82076	2.96486	3.58807	4.36031	3.8044	3.72634		27	3.31765	3.49144	4.60585	3.77746	3.73484	3.24383	4.07204	4.69223	4.30823	2.99202	4.57667	4.96393		27
28	7.09724	6.95979	3.5084	6.04207		28	5.00248	5.47081	5.06632	6.64977	6.76105	3.99432	5.57706	4.39614	5.378	6.42238	5.61517	5.51144		28	5.05978	5.27657	6.82287	5.7287	5.44111	4.70645	6.01488	6.84599	6.42111	4.56468	6.78442	7.35029		28	0	0	0	0	0	0	0	0	0	0	0	0	0	0	0
29	9.32832	9.30063	4.74262	7.81294		29	6.66293	7.24513	6.78388	8.76545	8.96582	5.22868	7.39962	5.86228	7.17104	8.34671	7.43071	7.30899		29	6.88532	7.08758	8.98196	7.65886	7.01046	6.06507	7.9874	8.86655	8.52997	6.17371	8.94803	9.62918		29	1.44708	1.45661	1.47955	1.57188	1.60965	1.52119	1.56614	1.61035	1.58994	1.46554	1.46893	1.53554	1.5315	1.53832	1.51828
30	11.3981	11.5086	6.02627	9.50589		30	8.38281	9.05793	8.53792	10.9039	11.2082	6.49702	9.25425	7.41546	9.06129	10.3081	9.36631	9.10315		30	8.82421	8.97302	11.1385	9.61652	8.51289	7.49657	10.0473	10.808	10.5946	7.91405	11.1849	11.9041		30	2.8765	2.92439	2.95916	3.12499	3.18721	3.00833	3.1332	3.17249	3.15845	2.95006	2.94882	3.04874	3.02812	3.079	3.03792
31	13.3725	13.6005	7.37775	11.1908		31	10.3096	11.0513	10.5143	13.2202	13.648	7.98437	11.2981	9.2067	11.0654	12.3316	11.5074	11.1596		31	10.781	10.8755	13.3265	11.5446	9.91213	8.89901	12.0653	12.7527	12.6396	9.69179	13.4109	14.0109		31	4.35086	4.41856	4.42701	4.67364	4.80939	4.53891	4.7088	4.76196	4.79272	4.46789	4.49238	4.60412	4.55331	4.60703	4.58971
32	15.246	15.5896	8.80868	12.837		32	12.3438	13.105	12.7647	15.7165	16.2086	9.52929	13.4768	11.1014	13.2336	14.4584	13.6996	13.2806		32	12.8166	12.8492	15.5112	13.6018	11.3454	10.3997	14.1483	14.8993	14.7202	11.5953	15.7353	16.1766		32	5.8603	5.96204	5.86899	6.26695	6.44742	6.11487	6.33216	6.3867	6.48954	6.05485	6.108	6.21711	6.10221	6.15982	6.17331
33	17.0763	17.4711	10.2741	14.3963		33	14.4499	15.199	15.1081	18.1887	18.8175	11.0927	15.7208	13.0533	15.4158	16.5351	15.8525	15.4604		33	14.8744	14.8432	17.6611	15.7605	12.8177	11.9318	16.2215	17.0317	16.7783	13.5068	17.9485	18.1825		33	7.4508	7.59639	7.39366	7.98327	8.18872	7.76958	8.06955	8.14827	8.29509	7.73475	7.79758	7.91701	7.80453	7.85708	7.849
34	18.7852	19.2684	11.7437	15.9302		34	16.5834	17.271	17.4774	20.6886	21.7709	12.6288	18.0044	14.9703	17.6053	18.5512	17.9514	17.5465		34	16.9822	16.8436	19.9224	18.0155	14.4001	13.5415	18.3106	19.0575	18.8663	15.5426	20.129	20.1651		34	9.10358	9.28907	9.06959	9.7858	9.98117	9.5245	9.86133	9.99071	10.1508	9.44371	9.55252	9.66472	9.57965	9.63764	9.58019
35	20.3539	20.9237	13.1089	17.4159		35	18.8855	19.3762	19.6974	23.2476	24.6968	14.2831	20.3525	16.9877	19.81	20.5768	20.0718	19.699		35	19.1333	19.1247	22.2055	20.2459	16.0184	15.2444	20.435	20.9421	20.948	17.6294	22.3095	22.1031		35	10.9017	11.1137	10.8821	11.7353	11.9011	11.3655	11.7865	11.9515	12.1694	11.2705	11.4073	11.5254	11.4793	11.5241	11.4643
36	21.871	22.4771	14.3971	18.8516		36	21.2525	21.5856	22.0498	25.9875	27.5893	16.1181	22.6234	19.2045	22.114	22.6915	22.2443	21.898		36	21.5045	21.4803	24.5472	22.5801	17.8211	17.1932	22.6048	22.9003	23.1554	19.855	24.5811	24.1078		36	12.8605	13.0876	12.8291	13.781	13.9777	13.3704	13.8583	14.0498	14.3112	13.2245	13.4058	13.5611	13.4765	13.5492	13.4891
37	23.4419	23.9902	15.7407	20.3678		37	23.7592	23.9496	24.5027	28.8585	30.1469	18.0283	24.9465	21.6007	24.5299	24.9382	24.5193	24.1415		37	23.9291	23.9262	26.7775	24.938	19.7739	19.3426	24.9668	25.0674	25.4706	22.1262	26.9847	26.27		37	15.0214	15.2686	14.9685	15.9788	16.2155	15.5048	16.1208	16.2918	16.6019	15.3778	15.5848	15.7819	15.6599	15.7326	15.6619
38	25.2919	25.7033	17.2359	21.9957		38	26.2426	26.4798	27.0432	31.8202	32.8559	20.0693	27.2656	24.1633	26.9579	27.2737	26.8485	26.4773		38	26.4508	26.236	29.1153	27.4997	21.9029	21.638	27.3837	27.469	27.8816	24.5866	29.4554	28.598		38	17.3558	17.6025	17.2714	18.3208	18.5743	17.803	18.5002	18.6889	18.9707	17.6708	17.8655	18.1553	17.9622	18.1115	17.9786
39	27.2982	27.6068	18.9339	23.8685		39	28.9015	29.2256	29.735	34.9171	35.7598	22.0914	29.9304	26.7885	29.4704	29.736	29.1881	28.8815		39	28.888	28.6391	31.6273	30.0333	24.2371	24.0498	29.9474	30.0999	30.3828	27.1564	32.0329	31.1192		39	19.907	20.1441	19.7509	20.8541	21.1523	20.2957	21.0594	21.2535	21.5042	20.0893	20.2672	20.6426	20.4337	20.6534	20.4721
40	29.6631	29.6278	20.9166	25.9519		40	31.781	32.1785	32.6875	38.3603	38.9011	24.3952	32.735	29.5633	32.1517	32.3928	31.7898	31.3832		40	31.4885	31.2742	34.3848	32.8068	26.7309	26.5676	32.5835	32.9688	33.0366	29.8965	34.7687	33.8715		40	22.7547	23.0253	22.487	23.6736	23.9775	23.076	23.9615	24.1775	24.4601	22.7638	22.9303	23.4189	23.1561	23.5165	23.2643
41	32.3308	31.8105	23.2046	28.4387		41	34.9883	35.3984	35.937	42.0486	42.4425	26.7555	35.8115	32.5059	35.041	35.2678	34.5793	34.0996		41	34.3488	34.1599	37.508	35.7193	29.672	29.5021	35.4712	36.0843	35.9903	32.8188	37.7749	36.7912		41	25.9846	26.3728	25.7049	26.8581	27.1393	26.1914	27.2615	27.4874	27.7724	25.79	25.9821	26.4663	26.2209	26.6589	26.3515
42	35.7848	34.51	25.9491	31.359		42	38.5945	39.0025	39.5662	46.1379	46.2807	29.3588	39.0692	35.6726	38.2744	38.5145	37.7282	37.022		42	37.522	37.4119	40.9735	38.8955	32.9414	32.9481	38.6741	39.4907	39.2604	35.9858	41.1546	40.1156		42	29.7584	30.2793	29.4664	30.4716	30.735	29.7223	30.9363	31.2676	31.5542	29.2553	29.5002	29.9873	29.7713	30.305	29.8701
43	40.1363	37.9041	29.3978	34.9474		43	42.7743	43.193	43.7101	50.6041	50.6094	32.2724	42.8055	39.2129	41.8984	42.2176	41.1433	40.362		43	41.1617	41.1505	45.1229	42.4793	36.7012	37.0328	42.2704	43.4248	42.9864	39.5174	44.9938	43.8986		43	34.2191	34.8804	33.9189	34.7443	35.0105	33.7897	35.2209	35.6362	35.9441	33.3405	33.5603	34.0564	33.8894	34.5383	34.0371
44	45.5181	42.0733	33.641	39.3138		44	47.5994	48.1442	48.6202	55.7901	55.393	35.7264	46.9419	43.1168	46.0421	46.452	45.04	44.1293		44	45.2472	45.5133	50.0237	46.5889	41.0765	41.8933	46.4701	48.0987	47.2714	43.4738	49.4615	48.4492		44	39.68	40.4957	39.2906	39.7707	40.2881	38.7519	40.3065	40.9096	41.2097	38.1707	38.4001	38.9018	38.8326	39.684	39.0283
45	52.0347	47.0242	38.8472	44.725		45	53.377	54.0615	54.4408	61.7573	60.981	40.0414	51.6089	47.5541	50.7223	51.3092	49.5678	48.5637		45	50.1297	50.6514	55.9401	51.5824	46.3494	47.7278	51.4215	53.8352	52.3094	48.0898	54.7878	53.9092		45	46.3028	47.309	45.9089	45.8975	46.5954	44.7892	46.5658	47.2491	47.5879	44.0066	44.2088	44.7908	44.7563	45.8027	45.0835
46	59.8635	52.9218	44.9455	51.2939		46	60.3237	61.3311	61.4533	68.8767	67.5102	45.2903	57.0287	52.586	56.1828	56.9548	54.7563	53.6288		46	56.0012	56.8213	63.0202	57.4228	52.7383	54.8553	57.3083	60.6813	58.3997	53.5441	61.1504	60.6317		46	54.3544	55.5891	53.8903	53.2047	54.2128	52.0417	54.043	54.9056	55.1802	50.8328	51.0866	51.7344	51.9778	53.1402	52.2073
47	69.0443	60.1007	52.0072	59.1733		47	68.9854	70.246	70.1908	77.4639	75.4443	51.7194	63.6449	58.5743	62.6944	63.7297	60.9436	59.5973		47	63.3184	64.5058	71.5617	64.6184	60.3946	63.2615	64.4514	68.8691	65.8411	60.0539	68.9343	68.7697		47	63.9189	65.4579	63.4409	61.9712	62.9591	60.35	62.8739	63.8621	64.2912	58.8812	59.1501	59.8983	60.4247	61.7868	60.7485
48	78.4776	68.5398	60.0178	68.3603		48	79.3135	80.6822	80.5823	87.5883	84.9291	59.1766	71.4157	65.5435	70.3698	71.8089	68.3055	66.5713		48	72.2921	73.8767	81.5759	73.1774	69.2015	72.8439	72.8873	78.2098	74.7323	67.8303	78.0602	78.2422		48	74.9534	76.7985	74.3525	72.003	73.3728	70.1236	73.1957	74.3856	74.8847	68.3596	68.7053	69.4774	70.45	72.0667	70.8085
49	86.8431	78.0669	68.7514	77.9321		49	89.4855	90.196	90.5247	95.2987	93.3226	67.6281	79.9458	73.2698	78.8974	80.7407	76.626	74.5138		49	82.5644	84.4115	90.7042	82.9473	78.0905	81.9588	82.3686	87.1312	84.4313	76.4839	87.7328	87.3247		49	85.1653	87.1255	84.481	83.0675	84.368	80.8321	83.8633	85.0634	85.7577	79.0997	79.486	80.2748	81.3404	83.2104	81.7803
50	92.3383	86.647	76.6066	85.5035		50	96.518	96.4909	97.1632	99.544	98.4926	75.8828	87.6225	80.7127	86.8324	88.8713	84.5652	81.9579		50	91.8611	93.1905	96.8939	91.8424	85.4795	89.4763	91.0686	93.6778	92.7229	85.0195	95.0434	93.868		50	92.7714	94.4767	91.9352	91.9108	92.996	89.8669	92.2547	93.2815	93.9158	89.0331	89.4	90.0492	90.5024	92.2432	90.794
51	95.6581	92.8343	83.0237	90.3745		51	99.7125	99.1297	99.9001	100	100	83.4447	93.9144	87.3227	93.2868	94.8194	91.1528	88.3089		51	97.8126	98.4978	99.4184	97.7757	90.84	94.3634	97.0455	97.3239	97.976	92.1876	99.0408	97.4638		51	96.874	98.0733	96.0124	97.6342	98.0017	95.7478	97.2197	97.9529	98.4134	95.9392	96.1816	96.6179	96.2759	97.6056	96.4742
52	97.3013	95.9068	87.7784	92.6408		52	100	99.6822	100	100	100	90.1316	97.8575	92.8536	97.4005	98.0355	95.6221	93.1778		52	100	100	100	100	94.8067	97.6548	99.7967	99.1279	100	97.4576	100	99.0934		52	98.8607	99.5593	98.1883	99.5144	99.5672	98.2254	99.1499	99.578	99.7471	99.1702	99.2687	99.4334	98.5419	99.497	98.7743
53	98.9154	97.5461	92.2502	94.5214		53	99.5838	100	99.0167	100	100	95.5426	99.8232	97.3123	99.6545	99.5484	98.362	96.8882		53	99.6406	99.6956	99.6737	99.7644	97.9109	99.44	100	100	99.9499	100	99.8132	100		53	99.7923	100	99.3324	100	100	99.2921	99.8887	100	100	100	100	100	99.5411	100	99.6264
54	100	98.9041	96.106	96.5699		54	97.3912	99.3403	96.5411	100	100	98.9452	100	99.7197	100	100	99.5727	99.1608		54	97.6888	98.1659	97.9351	97.8925	100	100	98.6406	99.7235	98.4612	99.7544	98.2381	99.7158		54	100	99.8165	99.9547	99.8204	99.7736	99.8525	100	99.5858	99.3653	99.9661	99.8275	99.6639	100	99.9524	100
55	99.3764	100	99.1839	98.6683		55	92.1573	96.8598	91.2504	100	100	100	99.1467	100	98.9341	99.6762	100	100		55	93.0731	94.1159	93.179	93.5427	98.8394	97.4154	95.0407	97.8751	94.7828	96.3126	94.5469	97.9294		55	99.2525	98.4145	100	98.9194	98.8341	100	99.3533	98.3396	98.1281	99.1336	98.646	98.3777	99.6506	98.9262	99.6136
56	94.8834	98.9662	100	100		56	83.4477	91.2406	82.8631	99.8114	99.0461	99.1126	97.6698	98.2649	96.9872	98.4782	99.7216	99.6842		56	85.1891	87.2095	84.5565	85.8595	92.3498	91.0841	88.5841	92.9651	88.6891	90.4608	87.956	93.8228		56	96.534	95.0748	99.0939	96.9558	96.866	99.9268	97.8941	96.0287	96.3085	97.2363	96.2385	95.804	98.2377	96.9699	98.5304
57	87.7567	95.2226	97.3468	99.2515		57	72.8723	83.8851	72.9247	96.2888	94.7509	96.6361	94.918	95.2391	93.916	96.4548	98.8446	98.374		57	75.1631	77.7121	73.1527	76.4036	80.9969	81.3528	80.8406	84.4257	81.1798	82.7058	79.3291	86.89		57	90.1469	88.4378	95.1412	92.648	92.2485	98.2379	94.3457	91.5015	93.2056	93.1673	91.5266	91.224	95.0979	93.0545	95.6452
58	79.5744	88.0117	90.9066	95.8586		58	64.2554	76.8196	64.8242	89.9839	86.8473	92.3718	90.3605	90.4091	89.387	93.4065	96.4068	95.6089		58	65.4213	68.6185	62.0371	67.3339	68.7637	70.6666	73.5998	73.9479	74.6001	74.627	70.6859	77.452		58	81.2972	79.2853	88.5434	85.5801	84.608	94.06	88.0698	83.9207	87.7442	86.0211	84.1037	84.089	90.0883	88.0075	90.8415
59	73.6937	79.461	82.026	89.8487		59	58.1318	71.806	59.0805	82.0601	77.0087	87.5269	84.1437	83.787	83.0437	88.6552	92.5146	91.508		59	58.3151	61.5801	54.1422	60.6718	59.1649	61.1858	68.5661	64.4074	69.9286	67.6575	64.0607	68.2587		59	72.1411	69.3381	80.3524	76.1173	74.4235	87.3191	79.4314	73.813	79.0324	76.447	74.4915	74.8034	82.9617	82.1472	83.816
60	67.4979	70.682	74.3802	82.2498		60	54.6349	68.3342	55.6193	76.1028	69.2416	82.5093	77.2014	76.6124	76.1014	82.0586	86.7709	86.147		60	53.7609	57.2732	49.4291	55.9071	52.9524	53.9125	65.0106	57.9311	67.0064	62.7295	59.8263	61.2677		60	65.5781	61.4194	73.8127	67.5752	65.7844	79.7603	71.1221	64.4819	69.0754	67.1112	65.9527	65.4338	74.9384	76.2976	75.7609
61	62.6655	64.0786	68.4737	75.2112		61	51.9458	66.0102	52.6523	71.844	63.7518	77.7665	70.329	70.0491	69.5725	74.72	80.6119	80.2726		61	50.858	54.3401	46.2047	52.5793	48.7174	48.8033	62.2092	53.5813	64.4364	59.4606	56.9621	57.0624		61	61.3122	55.8674	68.6994	61.0965	59.5538	73.6313	65.0388	57.6779	60.5993	60.5218	59.9389	58.4177	68.1422	70.987	69.443
62	57.7334	59.6491	64.864	69.821		62	49.958	64.0621	50.4289	68.221	60.0101	73.0098	64.2763	65.0907	63.9872	67.6468	74.4629	74.5589		62	48.4652	51.8344	43.3601	49.9854	45.7772	45.1034	59.9648	50.5793	62.1368	57.0759	54.6068	54.2095		62	58.6313	52.5613	64.9186	57.4606	56.4941	69.4034	61.5448	54.1011	55.134	56.8824	56.6639	53.9969	63.4119	66.5793	65.0435
63	54.6344	56.6594	61.408	66.1847		63	48.3636	62.527	48.506	65.1156	56.7678	68.7743	58.9819	61.2604	59.4124	61.6354	69.1276	69.54		63	46.2212	49.6864	40.1031	47.8488	43.3619	42.021	58.0203	48.0883	59.9291	54.8872	52.4607	51.9479		63	56.6849	50.0982	61.7391	54.6221	53.9958	66.6333	59.1533	51.6158	51.9935	54.6324	54.1767	51.132	60.649	63.5315	62.7066
64	51.7093	54.0744	58.5995	63.3376		64	46.7472	60.8352	46.8729	62.2967	54.0273	65.3613	54.669	58.1271	55.4557	56.2882	64.4087	65.2483		64	44.379	47.8402	37.7748	46.1312	41.2592	39.2189	56.3339	45.8561	58.0118	52.7841	50.3591	49.7508		64	55.022	48.4008	59.5454	52.5592	52.0842	64.3649	57.0653	49.56	49.4654	52.6067	51.96	48.6009	58.3316	61.1643	60.4987
65	49.299	51.5479	56.035	60.8592		65	45.3253	59.2642	45.5748	57.2999	51.681	62.5763	51.1487	55.4086	52.2768	51.8882	60.4918	61.299		65	42.676	46.1274	35.7455	44.4503	39.2218	36.6724	54.4993	43.8446	56.2717	50.7718	48.4547	47.7657		65	53.5498	46.8	58.1892	50.6495	50.2855	62.3729	55.0893	47.5348	47.3073	50.5687	49.8227	46.4012	56.2558	59.0381	58.6311
66	47.2993	49.2791	53.5422	58.4222		66	43.6936	57.7015	44.3454	52.5595	49.6752	60.1634	48.128	52.8259	49.4383	47.7265	57.2249	57.6443		66	41.3593	44.4349	34.564	43.1438	37.3339	34.3421	52.8367	41.8799	54.5613	49.0504	46.6715	45.9525		66	52.0941	45.3155	57.115	48.8632	48.6217	60.6248	53.26	45.7201	45.3501	48.6616	47.8978	44.3944	54.1498	57.0682	56.8286
67	45.4911	47.2768	51.1621	55.9342		67	42.1608	56.0951	43.1279	47.9455	47.8978	57.7602	45.456	50.641	47.1346	44.0547	54.4519	54.2947		67	39.7553	42.9596	33.0067	41.8395	35.518	32.1105	51.1635	39.9694	52.8469	47.459	45.1048	44.2526		67	50.7916	43.8044	55.9371	47.1292	47.1441	59.0005	51.6733	44.1634	43.4817	46.944	46.1474	42.5705	52.1024	55.1981	55.0208
68	43.7085	45.3907	48.9369	53.3937		68	40.5679	53.4979	41.8741	46.2405	46.2953	55.5042	42.8119	48.6258	44.9841	40.68	51.8071	51.4898		68	38.282	41.5492	31.4377	40.6691	33.6979	29.8046	49.7327	38.059	51.2004	46.0431	43.4372	42.4625		68	49.5294	42.4571	54.6848	45.5222	45.6077	57.4876	50.1522	42.6582	41.895	45.4349	44.6005	40.8546	50.2929	53.4436	53.4111
69	42.0271	43.7898	47.3366	51.2187		69	39.2112	50.919	40.5592	44.6135	44.6166	53.3216	40.547	46.9094	43.1016	37.8944	49.5975	49.0649		69	36.6415	40.244	29.9016	39.3807	32.0623	27.6728	48.1933	36.2881	49.8695	44.6675	41.9237	40.6123		69	48.2596	41.1522	53.3313	44.0574	44.2718	56.0592	48.7334	41.1864	40.337	43.952	43.106	39.3269	48.6022	51.8532	51.9321
70	40.5382	42.2376	45.8022	49.341		70	37.8292	48.682	39.2563	43.1548	42.9644	51.0986	38.4718	45.229	41.2898	35.385	47.3344	46.9378		70	35.5117	38.8791	28.6918	38.1669	30.351	25.8671	46.762	34.5909	48.6135	43.3016	40.4428	38.8964		70	47.0798	40.0222	52.1623	42.7104	42.9869	54.7782	47.3782	39.8891	39.0136	42.5736	41.8226	37.9413	47.1748	50.4038	50.558
71	39.0958	40.8781	44.4392	47.6063		71	36.6395	47.4962	38.0586	41.6958	41.371	49.0886	36.5376	43.6445	39.4546	33.0141	45.3547	44.8481		71	34.1815	37.6148	27.5451	36.9537	28.8044	24.328	45.2028	32.9879	47.3713	41.8528	39.1779	37.294		71	45.9406	38.72	50.9479	41.3939	41.8399	53.4843	46.117	38.6824	37.7237	41.097	40.5878	36.5801	45.6211	49.0426	49.24
72	37.7623	39.1328	43.0748	45.9351		72	35.4708	46.3674	36.8577	40.1887	39.998	47.1449	34.6832	42.1067	37.5736	30.8604	43.3453	42.9469		72	33.1878	36.3893	26.4622	35.7503	27.2872	22.7826	43.7847	31.3842	45.9893	40.503	37.8757	35.7869		72	44.8151	37.5388	49.7802	40.119	40.5374	52.2074	44.9051	37.4872	36.5325	39.8002	39.3681	35.254	44.1785	47.7308	47.951
73	36.4165	37.7425	41.8531	44.3483		73	34.4432	44.9963	35.7432	38.7342	38.6176	45.3346	32.8582	40.6231	35.7017	28.8333	41.5702	41.0603		73	32.0236	35.2139	25.3183	34.5874	25.9231	21.205	42.3888	29.8806	44.6934	39.2535	36.6088	34.3599		73	43.6935	36.3954	48.5723	38.8826	39.3134	50.9252	43.6917	36.2984	35.4439	38.541	38.1679	33.9481	42.7638	46.38	46.6593
74	35.1196	36.3768	40.5053	42.864		74	33.3165	43.597	34.5968	37.2375	37.2919	43.4399	31.1586	39.1919	34.0136	27.0017	39.7605	39.2396		74	31.0977	34.2723	24.1194	33.471	24.6036	19.7231	41.0537	28.3126	43.4576	38.1009	35.3327	32.9967		74	42.5162	35.4563	47.416	37.7677	38.1641	49.7708	42.5575	35.2023	34.2875	37.3806	37.0115	32.8586	41.5174	45.1815	45.3476
75	33.8227	35.0112	39.1576	41.3796		75	32.1897	42.1978	33.4504	35.7408	35.9662	41.5451	29.4591	37.7607	32.3255	25.1702	37.9509	37.4189		75	30.1717	33.3306	22.9204	32.3546	23.2842	18.2412	39.7187	26.7447	42.2218	36.9484	34.0566	31.6335		75	41.4631	34.5016	46.2732	36.6958	37.181	48.568	41.4164	34.1108	33.2073	36.2466	35.8815	31.8796	40.3425	43.9937	44.1268
76						76														76														76	40.473	33.5124	45.1411	35.6704	36.1264	47.3975	40.3752	33.117	32.143	35.1813	34.8079	30.9593	39.1735	42.8469	42.9878
77						77														77														77	39.5404	32.5384	44.0261	34.6603	35.0922	46.245	39.3298	32.1562	31.152	34.1911	33.807	29.995	38.0879	41.7854	41.9258
78						78														78														78	38.5941	31.5919	42.9597	33.7197	34.1045	45.1515	38.3737	31.2809	30.2247	33.2406	32.8792	29.0978	36.9809	40.6993	40.8755
79						79														79														79	37.6002	30.5844	41.8297	32.6984	33.0717	44.0804	37.4018	30.3537	29.2697	32.2358	31.8987	28.2125	35.985	39.6746	39.8169
80						80														80														80	36.6833	29.6483	40.7738	31.7091	32.0681	42.9581	36.4148	29.4122	28.3162	31.2302	30.9516	27.3428	34.9179	38.6202	38.8185
81						81														81														81	35.7799	28.7064	39.7178	30.7509	31.0387	41.8794	35.4802	28.5749	27.4701	30.3126	30.0767	26.4959	33.9475	37.6772	37.8243
82						82														82														82	34.8145	27.8457	38.6803	29.8812	30.143	40.7877	34.5175	27.6848	26.5673	29.4172	29.2253	25.637	32.9217	36.665	36.8814
83						83														83														83	33.8389	26.9368	37.6241	28.9993	29.2131	39.8055	33.5947	26.8041	25.7383	28.5508	28.3708	24.813	31.9578	35.6395	35.8277
84						84														84														84	32.8902	26.0822	36.5956	28.0842	28.2817	38.8082	32.6081	25.8834	24.7594	27.6515	27.507	23.9612	31.008	34.5993	34.8885
85						85														85														85	31.9415	25.2276	35.567	27.1691	27.3502	37.8109	31.6214	24.9627	23.7805	26.7522	26.6433	23.1093	30.0582	33.559	33.9492
KimA WT + CdaA Repetition 1						KimA WT + CdaA Repetition 2														KimA WT + CdaA Repetition 3																				KimA WT + CdaA Repetition 3
	Normalized Fluorescence						Normalized Fluorescence														Normalized Fluorescence																				Normalized Fluorescence
T [°C]	0x c-di-AMP	5x c-di-AMP	10x c-di-AMP	20x c-di-AMP		T [°C]	0x c-di-AMP			10x c-di-AMP			50x c-di-AMP			100x c-di-AMP				T [°C]	0x c-di-AMP			5x c-di-AMP			10x c-di-AMP			20x c-di-AMP			50x c-di-AMP			100x c-di-AMP				T [°C]	0x c-di-AMP			5x c-di-AMP			10x c-di-AMP
25	0	0	0	0		25	5.33298	5.49606	5.55796	5.15784	5.68805	5.46871	5.24148	5.38991	5.92169	5.66997	5.41133	5.12453		25	0	0	0	0	0	0	0	0	0	0	0	0	0	0	0	0	0	0		25	0	0	0	0	0	0	0	0	0
26	1.901	2.22421	1.98278	2.21012		26	5.44208	5.59811	5.63027	5.2151	5.73743	5.51179	5.38171	5.51994	6.06045	5.78806	5.47023	5.17123		26	1.75722	1.74087	1.82481	1.95905	2.17517	1.95064	1.94818	1.66867	2.03698	2.14241	2.09116	2.02597	1.94717	2.03264	2.08657	2.46595	2.41422	2.27071		26	1.14401	1.23141	1.15515	1.37436	1.37612	1.34513	1.26963	1.29086	1.30785
27	3.80201	4.44842	3.96555	4.42024		27	5.55119	5.70017	5.70257	5.27235	5.78681	5.55488	5.52194	5.64998	6.19921	5.90615	5.52914	5.21793		27	3.51446	3.48175	3.64962	3.9181	4.35033	3.90132	3.89632	3.33739	4.07396	4.28478	4.18231	4.05196	3.89432	4.06531	4.17313	4.93189	4.82842	4.54136		27	2.28803	2.46281	2.31029	2.74871	2.75224	2.69025	2.53926	2.58172	2.6157
28	5.58954	6.62867	5.86304	6.55218		28	5.65476	5.7949	5.76609	5.3293	5.83737	5.60349	5.65251	5.7739	6.32385	6.00934	5.58734	5.26945		28	5.31983	5.24427	5.67315	6.07261	6.60726	5.91693	5.87838	5.16706	6.33566	6.54826	6.33609	6.17279	5.83008	6.10057	6.32842	7.44549	7.46838	6.98983		28	3.49026	3.74365	3.52649	4.1885	4.21188	4.11395	3.87418	3.92867	4.0041
29	7.29348	8.69949	7.70027	8.60341		29	5.75298	5.88313	5.83136	5.38487	5.88497	5.64927	5.77533	5.88535	6.43816	6.10403	5.64183	5.32886		29	7.28345	7.20514	7.77099	8.27416	8.79014	8.07533	8.2244	7.58491	8.77628	8.8889	8.60725	8.38811	8.00806	8.36598	8.49263	10.1231	10.0814	9.53055		29	4.77072	5.07828	4.77822	5.67589	5.69854	5.58954	5.24026	5.30563	5.41034
30	8.92489	10.6534	9.3857	10.517		30	5.83318	5.96186	5.88971	5.43577	5.93235	5.69364	5.891	5.98975	6.53434	6.18528	5.69229	5.38756		30	9.18856	8.97934	9.66614	10.4311	10.9012	10.1363	10.3998	9.71249	11.0324	11.1028	10.7462	10.5709	10.0366	10.401	10.4817	12.5764	12.5084	11.9288		30	6.05238	6.44085	6.07233	7.19071	7.18838	7.06288	6.6443	6.71293	6.84264
31	10.4371	12.4902	10.9582	12.3101		31	5.9036	6.03591	5.94789	5.48645	5.97507	5.73697	5.99938	6.08223	6.62435	6.28577	5.74548	5.44664		31	10.9846	10.5566	11.4296	12.4243	12.8399	12.1096	12.2815	11.7546	13.0485	13.1253	12.8103	12.5563	11.9553	12.3359	12.32	14.8737	14.784	14.1398		31	7.32791	7.7487	7.31208	8.66154	8.64928	8.51129	8.00695	8.07687	8.21305
32	11.9247	14.235	12.4249	13.9593		32	5.98	6.10937	6.00896	5.54462	6.02552	5.78482	6.10549	6.17328	6.71092	6.38345	5.80712	5.50648		32	12.4634	11.9142	13.0724	14.1258	14.6221	13.8092	14.0078	13.5922	14.8961	14.9897	14.6425	14.3749	13.8688	14.1076	14.0702	16.9394	16.9751	16.0826		32	8.55371	9.06263	8.57707	10.1096	10.0846	9.93405	9.36707	9.43294	9.59793
33	13.2456	15.8204	13.8173	15.4676		33	6.06129	6.18488	6.07958	5.60114	6.07263	5.83694	6.20575	6.25884	6.80029	6.48432	5.87123	5.56687		33	14.04	13.3924	14.856	15.8939	16.4514	15.6653	15.8631	15.5298	16.8257	16.9284	16.5161	16.3439	15.859	15.9914	15.8951	19.0396	19.212	18.2795		33	9.83644	10.376	9.87104	11.5874	11.603	11.4087	10.7314	10.8135	11.0044
34	14.5307	17.3293	15.1553	16.8683		34	6.142	6.26608	6.15614	5.66409	6.13049	5.89194	6.30487	6.34091	6.88487	6.56834	5.93581	5.63386		34	15.7497	15.0246	16.6712	17.769	18.6237	17.527	17.9062	17.6372	18.8233	18.8528	18.4575	18.4492	17.9469	17.9703	17.8488	21.3531	21.5135	20.5411		34	11.1671	11.7945	11.2535	13.1639	13.1563	12.9725	12.1918	12.2981	12.5047
35	15.7122	18.7429	16.4552	18.1525		35	6.21897	6.3493	6.23326	5.73151	6.19485	5.95327	6.40442	6.42609	6.97228	6.6539	6.00193	5.70616		35	17.5653	16.7248	18.5216	19.6826	20.8717	19.5602	19.9054	19.58	20.9685	20.8245	20.4192	20.6442	19.8742	20.0779	19.9546	23.8149	23.9285	22.9493		35	12.6018	13.2717	12.697	14.8086	14.8486	14.6064	13.7712	13.9087	14.1146
36	16.8672	20.0554	17.7201	19.3245		36	6.30206	6.43691	6.31291	5.80722	6.2656	6.02021	6.51122	6.52213	7.07071	6.74687	6.07839	5.78003		36	19.4168	18.3849	20.3361	21.6526	23.1982	21.705	21.9069	21.6614	23.1212	22.8392	22.5348	22.819	21.9345	22.1703	21.9996	26.2254	26.4652	25.4331		36	14.1342	14.8826	14.2329	16.5962	16.621	16.3656	15.4443	15.6305	15.8613
37	18.0554	21.3391	18.9773	20.4609		37	6.40005	6.531	6.40086	5.88472	6.33474	6.09328	6.6246	6.62558	7.17268	6.84745	6.16077	5.85921		37	21.3262	20.1315	22.3299	23.5541	24.9574	23.8437	24.0127	23.8473	25.3886	24.9948	24.653	24.9459	24.0539	24.3107	24.1623	28.6129	28.9758	27.9155		37	15.7655	16.5668	15.8706	18.4686	18.4709	18.1232	17.1907	17.3924	17.6635
38	19.343	22.6359	20.2889	21.6764		38	6.50627	6.63697	6.49966	5.95712	6.4017	6.16324	6.73632	6.73199	7.28432	6.95363	6.24603	5.93652		38	23.3344	21.9657	24.3222	25.6778	27.1606	26.069	26.2182	26.1487	27.633	27.29	26.978	27.2528	26.3273	26.5614	26.3544	31.0059	31.5168	30.4265		38	17.4504	18.3166	17.5279	20.4086	20.3353	19.9978	18.9836	19.2182	19.5143
39	20.8208	23.9709	21.6214	22.8958		39	6.62882	6.75875	6.61389	6.0441	6.47825	6.24333	6.85581	6.84459	7.39742	7.06729	6.34132	6.0231		39	25.4654	23.9629	26.4751	28.0054	29.4427	28.3512	28.5623	28.5921	30.0629	29.7244	29.4007	29.751	28.7176	28.9314	28.7501	33.5931	34.1583	32.9394		39	19.216	20.0975	19.2371	22.3985	22.2905	21.8764	20.8767	21.1129	21.4293
40	22.5397	25.3399	23.0866	24.15		40	6.76256	6.89363	6.74123	6.13543	6.56129	6.32545	6.97679	6.96527	7.51928	7.1806	6.43647	6.11649		40	27.7063	26.0156	28.6649	30.3577	32.1008	30.7636	30.8789	31.0437	32.5304	32.171	31.7952	32.4	31.1727	31.4166	31.2132	36.2761	36.8575	35.6054		40	21.1014	22.0564	21.0784	24.5271	24.3742	23.9921	22.8648	23.1622	23.4899
41	24.6157	26.8245	24.6279	25.5244		41	6.91832	7.04633	6.88588	6.24442	6.65546	6.4213	7.10987	7.08594	7.64487	7.30124	6.53986	6.22177		41	30.0645	28.2068	31.0907	32.6604	34.6561	33.2358	33.4684	33.6559	35.0287	34.7886	34.1265	35.1845	33.7087	33.83	33.7012	38.8503	39.7378	38.3369		41	23.1532	24.1995	23.1132	26.7881	26.5501	26.1734	24.9888	25.3182	25.7099
42	27.065	28.4752	26.3053	27.0295		42	7.10226	7.22384	7.05862	6.3554	6.77368	6.52365	7.2562	7.21917	7.78498	7.43114	6.65533	6.33591		42	32.4613	30.6098	33.6598	35.0976	37.1691	35.7646	36.0962	36.3276	37.7855	37.4169	36.6181	37.9355	36.1914	36.3493	36.1912	41.698	42.5624	41.1765		42	25.3604	26.5362	25.2846	29.1264	28.8619	28.505	27.2478	27.5954	28.0572
43	30.0988	30.3271	28.1038	28.7075		43	7.31465	7.43925	7.2733	6.48044	6.89842	6.63897	7.41718	7.36514	7.93937	7.58163	6.78863	6.46668		43	35.2642	33.2527	36.6247	37.8562	40.0502	38.4363	38.9304	39.1753	40.8222	40.3664	39.5344	41.0139	38.8574	38.9905	38.8045	44.728	45.7101	44.1686		43	27.8145	29.0001	27.6192	31.643	31.3949	31.051	29.7468	30.0493	30.5397
44	33.8869	32.3611	30.0635	30.4825		44	7.58281	7.70913	7.54156	6.60899	7.03652	6.76791	7.59933	7.54019	8.11564	7.74959	6.93856	6.6113		44	38.4623	36.5424	40.1953	40.9165	42.7439	41.3009	41.7942	42.1725	44.1345	43.4588	42.7072	44.1217	41.7041	41.8673	41.5329	48.2309	49.0324	47.5687		44	30.5491	31.7472	30.4463	34.4692	34.1839	33.7868	32.373	32.7046	33.2551
45	38.8523	34.7244	32.3532	32.6279		45	7.92661	8.06519	7.8935	6.76799	7.18724	6.91165	7.80116	7.74008	8.31561	7.94025	7.10745	6.77963		45	42.2921	40.2395	44.361	44.0307	45.8978	44.3431	44.8415	45.3436	47.3859	46.7477	45.8995	47.5365	44.8797	44.9272	44.5491	51.6878	52.671	51.1178		45	33.6971	34.8562	33.6203	37.6057	37.1685	36.8325	35.286	35.6318	36.1941
46	45.3139	37.4433	34.9893	35.1219		46	8.38602	8.52513	8.34019	6.952	7.37086	7.08522	8.02598	7.96207	8.54396	8.15398	7.29743	6.96471		46	46.9639	44.8781	49.4411	47.5261	49.6014	47.9137	48.4105	48.9669	51.0531	50.4423	49.435	51.3684	48.4552	48.4558	47.9707	55.7749	56.6401	55.2379		46	37.3483	38.4372	37.2758	40.9939	40.4288	40.1192	38.4603	38.8375	39.4524
47	53.8507	40.7101	38.1774	38.0576		47	8.98131	9.13148	8.93426	7.18855	7.6028	7.29955	8.28989	8.22414	8.80588	8.40515	7.53125	7.18604		47	52.8393	50.5339	55.7	51.396	53.6437	51.8825	52.3209	53.1541	55.1093	54.4169	53.1795	55.4598	52.244	52.1786	51.7515	60.2177	60.9341	59.6208		47	41.6404	42.686	41.3931	44.745	44.1079	43.8428	41.9913	42.3335	42.9851
48	64.4244	44.6774	42.1479	41.595		48	9.71945	9.87698	9.67876	7.47667	7.90315	7.56993	8.60408	8.52196	9.1085	8.6966	7.80082	7.44556		48	60.4333	58	64.0844	55.9511	58.3424	56.6098	56.867	58.0045	59.9642	59.0797	57.5936	60.2588	56.3751	56.3685	55.953	65.4343	66.0794	64.7008		48	46.7394	47.7899	46.3767	48.8662	48.2274	47.9299	45.817	46.1642	46.8189
49	74.9022	49.6414	47.1819	46.0063		49	10.5841	10.7433	10.5453	7.83354	8.27865	7.90605	8.97938	8.88363	9.46987	9.03292	8.12063	7.75617		49	70.4093	68.0855	74.9047	61.6166	64.3196	62.5038	62.5291	63.9806	65.961	64.8927	63.0737	66.1677	61.4228	61.278	60.908	71.803	72.4004	70.8465		49	52.8995	54.0434	52.4903	53.6008	52.8026	52.4685	49.9728	50.2778	51.0548
50	82.9824	55.3006	53.04	50.754		50	11.4095	11.5703	11.3787	8.21762	8.68036	8.27165	9.36416	9.25452	9.84657	9.38199	8.44169	8.07529		50	81.4758	79.2057	86.0246	67.9305	70.9217	68.8688	68.5145	70.1777	72.3291	71.0779	69.1511	72.4916	66.7677	66.6732	66.2602	78.6103	79.1518	77.5047		50	59.6639	60.8497	59.1329	58.3289	57.4442	57.0665	54.2219	54.5421	55.3423
51	88.2257	61.8236	59.7322	55.9653		51	12.133	12.2773	12.0949	8.6329	9.09216	8.66004	9.74048	9.62327	10.2203	9.72385	8.76048	8.38806		51	90.6054	88.0877	94.019	74.6185	77.8564	75.5332	74.8555	76.687	78.9119	77.5035	75.3764	78.9191	72.2607	72.1081	71.7284	85.6022	85.9868	84.3495		51	67.1078	68.3068	66.4909	63.1969	62.2595	61.7829	58.5748	58.9178	59.7394
52	91.9389	69.225	67.3953	61.6409		52	12.679	12.8045	12.6466	9.07509	9.53012	9.07096	10.1018	9.97323	10.5808	10.0542	9.06052	8.67958		52	95.6437	92.8479	97.677	81.788	85.0637	82.3885	81.1813	83.2849	85.6548	83.8425	81.4367	85.3165	77.6457	77.5143	77.2953	92.0264	92.433	90.7081		52	75.0859	76.2099	74.2285	67.9682	67.0721	66.5466	62.9792	63.3636	64.1087
53	95.3589	77.5571	76.2029	68.3411		53	13.0956	13.1833	13.0612	9.5897	10.0534	9.551	10.5012	10.3503	10.9662	10.3958	9.37331	8.98042		53	97.5341	94.7998	98.6737	88.7017	92.2362	89.1437	88.0455	90.2617	92.7072	91.0264	88.1629	91.9911	84.0688	83.8773	83.7171	97.0517	97.4104	95.638		53	83.8214	84.7889	82.802	73.4431	72.5204	71.9304	67.8096	68.1488	68.9774
54	98.2559	85.309	84.567	74.8026		54	13.3506	13.3998	13.3057	10.1523	10.6369	10.0899	10.9446	10.7738	11.3859	10.7583	9.70091	9.29974		54	98.5241	96.5348	99.3837	93.4795	97.056	93.9032	92.9901	95.1481	97.5945	96.5537	93.3094	96.7587	91.3182	91.1001	90.8103	99.7461	99.9144	98.3205		54	91.9993	92.5542	90.985	79.7229	78.7773	78.1894	73.2515	73.5191	74.464
55	99.9746	91.2061	90.92	80.5191		55	13.4315	13.452	13.3819	10.7181	11.2216	10.6283	11.424	11.2349	11.8289	11.1346	10.0503	9.64063		55	99.6476	98.4836	100	95.6009	98.8377	96.1797	95.4955	97.4455	99.8195	99.5561	96.379	99.0995	96.8661	96.8324	96.1369	100	100	98.7898		55	97.4713	97.7384	96.8255	86.8562	85.9801	85.3208	79.516	79.7616	80.7602
56	100	95.0318	94.8255	85.0858		56	13.3788	13.3763	13.3017	11.2066	11.7248	11.1027	11.9136	11.7149	12.3001	11.5361	10.4293	10.005		56	100	99.8258	99.7891	96.2586	98.9375	96.9069	95.9738	97.7093	99.8615	99.7653	97.0152	99.3146	99.6218	99.7453	98.8492	99.2532	99.2892	98.3267		56	99.9626	100	99.7742	93.3139	92.8015	91.9109	86.5679	86.7928	87.6355
57	98.2073	97.5088	97.112	89.1908		57	13.2204	13.2072	13.156	11.5772	12.0786	11.4421	12.3727	12.1925	12.7605	11.9563	10.8307	10.3888		57	99.2044	100	98.0775	97.6502	99.3883	98.2387	97.0622	98.4406	99.9871	99.8636	97.8169	99.829	99.9903	100	99.3101	98.8192	98.9476	98.1791		57	100	99.7276	100	97.7076	97.4643	96.4853	93.2616	93.4604	94.086
58	94.3288	99.2223	98.6958	92.9622		58	13.0256	13.012	12.9398	11.8091	12.2819	11.6455	12.7827	12.63	13.1834	12.3672	11.2265	10.7683		58	96.0104	98.405	93.9985	99.1328	100	99.5734	98.5244	99.404	100	100	98.7203	100	100	99.7428	99.5827	98.5739	98.6896	98.4216		58	98.2034	97.5332	98.3174	99.5967	99.6536	98.6733	97.9508	97.9961	98.271
59	88.8992	100	99.7268	96.1737		59	12.8029	12.7955	12.6905	11.8895	12.3099	11.6954	13.1046	12.9781	13.5213	12.7256	11.583	11.1128		59	90.7769	94.706	87.5964	100	99.62	100	99.794	100	99.6095	99.8893	99.6939	99.9284	99.9417	99.4094	100	98.5825	98.769	99.2275		59	93.8289	92.988	94.0328	100	100	99.6096	100	100	100
60	82.1205	99.5716	100	98.5114		60	12.592	12.565	12.4025	11.8387	12.2343	11.6473	13.3264	13.1879	13.7579	13.0234	11.8654	11.3639		60	83.6943	89.2289	79.5473	99.2353	97.1707	98.6388	100	99.2248	97.9649	98.6127	100	98.5054	99.2514	98.7284	99.9374	98.0013	98.7926	99.6276		60	86.5282	85.6564	87.1654	99.6338	99.6657	100	99.8663	99.9286	99.6968
61	75.882	97.8829	99.2569	99.7829		61	12.3674	12.3214	12.1721	11.7033	12.0742	11.5246	13.4349	13.2844	13.8758	13.2164	12.0499	11.513		61	76.3539	83.2835	71.1728	96.5776	92.6064	95.2906	98.9548	96.7343	94.7453	96.0241	99.3174	95.9107	98.0773	97.5427	99.3815	97.433	98.7091	100		61	78.2642	76.802	79.6912	97.8856	97.8452	98.8858	98.3294	98.798	98.2559
62	70.2037	95.0084	97.3303	100		62	12.1177	12.0503	11.9849	11.5688	11.9039	11.3703	13.3974	13.2711	13.8725	13.2985	12.1176	11.5408		62	69.9082	78.3114	63.3045	92.2786	86.0344	90.1889	96.2683	92.1788	89.4842	91.8137	97.1064	91.4274	96.0137	95.3252	97.8278	96.1976	97.7348	99.8326		62	71.2067	68.5369	72.8149	93.9742	94.1643	95.7388	95.1605	96.236	94.8222
63	65.5249	91.2426	94.1405	99.2087		63	11.8297	11.7754	11.7902	11.4058	11.7104	11.2085	13.2727	13.1798	13.7731	13.2394	12.0757	11.4701		63	64.6383	74.5929	56.4392	86.8408	78.3608	83.3814	92.0802	85.6013	82.8061	85.8038	92.8468	84.5202	92.5541	91.9	94.9954	93.8641	95.3074	98.8361		63	66.4086	62.454	68.1003	87.4234	87.7247	89.2056	89.6513	91.5985	89.4287
64	61.2439	86.4574	90.0306	96.9188		64	11.4669	11.4644	11.5383	11.246	11.5127	11.0271	13.0653	13.0129	13.603	13.0776	11.9528	11.3191		64	60.3785	71.4167	50.796	80.9947	70.1809	75.345	86.8111	77.7248	75.3825	78.3489	87.1715	75.7068	87.0099	86.7223	90.4151	89.41	91.4482	95.9218		64	63.2478	58.7444	64.7889	79.7426	79.5722	81.5918	81.9386	85.1792	82.7823
65	57.7463	81.0782	84.8341	93.5162		65	11.1143	11.1666	11.2689	11.0651	11.318	10.8584	12.8391	12.7975	13.3772	12.8619	11.786	11.142		65	57.0395	68.6024	46.7841	75.2676	62.9133	67.8497	81.5387	69.7599	68.3497	70.2301	80.1371	66.4243	80.1013	80.1348	84.6641	82.9862	86.4672	91.0411		65	61.2158	56	62.6067	72.8402	71.7528	74.5316	73.9843	78.6672	76.478
66	54.7861	75.5087	78.9742	88.879		66	10.7572	10.8506	10.9705	10.9086	11.1396	10.6532	12.5962	12.5351	13.0879	12.623	11.5827	10.9154		66	54.6884	66.2715	44.187	70.1625	56.887	62.0272	76.7793	63.1668	62.0914	62.4491	73.3389	57.9161	72.8533	73.0092	78.5513	75.5489	81.2232	85.0951		66	59.638	53.966	60.7918	67.9193	65.6398	70.1288	67.206	73.1401	71.253
67	52.3651	70.5984	73.859	83.7336		67	10.4695	10.5237	10.6625	10.6893	10.9399	10.4681	12.3751	12.2818	12.7869	12.4298	11.3855	10.678		67	52.9344	64.4656	42.1046	66.1061	52.2356	61.6238	72.841	58.1584	56.743	55.7119	67.1535	51.1027	66.0634	66.516	72.6194	68.1323	75.7986	78.9001		67	58.4131	52.1272	59.0389	64.5658	61.6959	67.2426	62.6293	69.0388	67.121
68	50.1407	66.1699	69.3054	78.4554		68	10.1709	10.2031	10.3475	10.4238	10.7227	10.2407	12.1324	12.0351	12.4852	12.2136	11.1713	10.42		68	51.1267	62.8591	40.0723	63.0241	48.5034	66.1802	69.5434	54.31	52.2858	50.269	62.6555	45.6561	60.2831	61.3454	67.3502	61.7512	70.8375	73.3731		68	57.0571	50.7417	57.6535	62.1018	58.7758	65.1812	59.5883	66.111	64.228
69	48.3168	62.4805	65.9474	73.6844		69	9.90428	9.92856	10.0451	10.1367	10.4787	10.0142	11.8685	11.7946	12.2047	11.9882	10.9685	10.1689		69	49.128	61.2206	37.844	60.5608	45.3564	72.3717	66.8582	50.6017	48.5859	45.8957	59.2447	41.7802	55.3286	57.0591	63.0089	56.1782	66.348	67.9594		69	55.8594	49.6205	56.2934	60.0668	56.5529	63.5042	57.4504	64.1793	62.077
70	46.5926	59.373	62.513	69.5686		70	9.66461	9.71783	9.76144	9.91574	10.2738	9.76549	11.5962	11.5134	11.9229	11.7102	10.7391	9.90421		70	47.0845	59.6049	35.8833	58.3099	42.5351	76.0947	64.3788	47.4067	45.6161	42.1994	56.2573	38.3182	51.2364	53.2026	59.717	51.4595	62.5226	63.3326		70	54.7779	48.9714	55.1724	58.4463	54.7088	62.1893	55.8324	62.8099	60.6258
71	44.9883	56.6918	59.6951	65.9796		71	9.4407	9.50969	9.47792	9.68422	10.0384	9.54383	11.3459	11.2395	11.632	11.4584	10.5128	9.61164		71	45.2173	58.1656	34.1462	56.5465	40.1935	76.7996	61.9948	44.7296	43.0229	39.0909	53.5491	35.3353	47.362	49.8297	56.9521	47.3354	59.3244	59.5073		71	53.6802	48.5377	54.032	56.8406	52.9847	60.7983	53.9745	61.3303	59.1398
72	43.334	54.3518	57.2657	63.0301		72	9.2222	9.30091	9.25044	9.47768	9.81998	9.33555	11.0722	10.9413	11.3357	11.2223	10.2462	9.31273		72	43.4573	56.8138	32.562	54.8697	38.2677	76.5586	60.1116	42.674	40.88	36.5769	51.2242	32.5453	43.9696	46.8973	54.588	43.7932	56.379	56.8981		72	52.5821	48.4141	53.0546	55.5819	51.6426	59.5184	52.5328	59.9025	57.7299
73	41.7742	52.0436	55.2801	60.6453		73	9.00639	9.0621	9.03991	9.24125	9.58174	9.14039	10.7992	10.6507	11.0206	10.9982	9.96503	9.0171		73	41.8546	55.5237	31.0366	53.3456	36.3974	75.8691	58.3503	40.5282	38.6833	34.3806	49.1232	30.1181	40.9626	44.3002	52.325	40.8124	53.8946	54.4779		73	51.5509	48.3689	52.0572	54.2994	50.2847	58.285	51.1179	58.5187	56.4761
74	40.4256	50.3252	53.5921	58.7289		74	8.80747	8.8426	8.8543	9.02546	9.35944	8.93731	10.5308	10.3372	10.7375	10.7575	9.66931	8.74171		74	40.3283	54.155	29.4241	51.4754	34.3164	74.3872	56.8327	38.3865	36.6324	32.2898	47.1246	27.8095	38.4286	41.7745	50.3289	37.8691	51.5788	52.0487		74	50.5668	48.2483	51.1382	53.1433	49.0616	57.1943	49.9913	57.3072	55.3561
75	39.0769	48.6069	51.9042	56.8124		75	8.60856	8.62309	8.66869	8.80966	9.13713	8.73424	10.2623	10.0238	10.4544	10.5168	9.37359	8.46631		75	39.0337	52.847	27.94	49.6954	32.2652	72.6913	54.791	36.2553	34.5653	30.1986	45.1596	25.5798	36.0556	39.3417	48.2747	35.0689	49.5487	49.5216		75	49.6545	48.0524	50.224	52.0003	47.9205	56.079	48.8397	56.1122	54.3874
76						76														76	37.6666	51.6404	26.4422	48.0606	30.4951	70.8958	53.0619	34.1368	32.7452	28.4418	43.4737	23.496	33.8692	37.2186	46.4917	32.3965	47.6054	47.3442		76	48.7386	47.805	49.2968	50.9992	46.8841	54.9866	47.7845	55.0843	53.4824
77						77														77	36.4032	50.467	25.0936	46.6802	29.1031	69.4282	51.6856	32.1694	31.1327	26.9442	41.9458	21.6411	32.0479	35.3829	44.8545	30.1907	45.7949	45.2833		77	47.857	47.6648	48.3737	49.9631	45.857	53.8697	46.8213	54.1613	52.5642
78						78														78	35.0208	49.3023	23.8645	45.4933	27.694	67.9866	51.6622	30.3113	29.6238	25.4617	40.5044	20.0405	30.4727	35.5206	43.5092	28.3531	44.2647	43.5217		78	46.9395	47.4873	47.4268	48.8655	44.7749	52.7602	46.0062	53.2002	51.6527
79						79														79	33.8239	48.121	22.6746	44.1101	26.0082	66.4153		28.7324	28.1543	24.005	39.0436	18.4454	28.8558	36.7763	42.0214	26.5264	42.6774	41.8639		79	45.9972	47.2305	46.562	47.7366	43.7718	51.7625	45.3691	52.2292	50.7077
80						80														80	32.443	46.8474	21.3352	42.6705	24.3301	64.8384		27.1179	26.5426	22.3295	37.5044	16.8726	27.2715	39.1385	40.6064	24.7423	40.5651	40.198		80	45.0432	46.9091	45.6874	46.6868	42.792	50.7143	44.6572	51.129	49.8381
81						81														81	31.1132	45.4816	19.9261	41.0064	22.8463	62.9344		25.7338	24.9908	20.8703	35.9401	15.2753	25.7251	40.1101	39.1273	22.7445	38.4702	38.6395		81	44.0685	47.0026	44.7913	45.6219	41.845	49.697	44.2156	50.1221	48.9729
82						82														82	29.7552	44.065	18.4349	39.4403	21.3571	61.3879		24.421	23.2733	19.2247	37.2102	13.7435	24.3599	40.2581	37.7322	20.9126	36.6389	36.932		82	43.2392	47.3571	43.9843	44.6971	40.9288	48.6859	44.3056	49.1519	48.0933
83						83														83	28.5852	42.8296	17.1562	38.0201	19.9516	59.8768		23.1564	21.8622	17.8996	40.8786	12.3814	23.1215	39.6598	36.3156	19.1872	35.3325	35.3815		83	42.3286	47.6634	43.0756	43.7207	39.9718	47.6516	46.6245	48.2036	47.1812
84						84														84	27.322	41.5648	15.8707	36.7158	18.5583	58.5742		21.8946	20.3377	16.5759	47.7978	11.0416	21.9525	38.9519	34.9297	18.4748	33.8624	33.8682		84	41.4808	47.3717	42.305	42.7531	39.0722	46.5744	48.9793	47.1521	46.2692
85						85														85	26.0588	40.3	14.5852	35.4114	17.165	57.2717		20.6328	18.8133	15.2522	54.717	9.70178	20.7834	38.244	33.5438	17.7625	32.3923	32.3548		85	40.6331	47.0799	41.5345	41.7854	38.1725	45.4972	51.3341	46.1007	45.3572
KimA WT + CdaA Repetition 1									KimA WT + CdaA Repetition 2									KimA WT + CdaA Repetition 3									KimA WT + CdaA D171N Repetition 1									KimA WT + CdaA D171N Repetition 2									KimA WT + CdaA D171N Repetition 3
Time [min]	0.1 mM K+	0.5 mM K+	1 mM K+	2 mM K+	5 mM K+	7.5 mM K+	10 mM K+		Time [min]	0.1 mM K+	0.5 mM K+	1 mM K+	2 mM K+	5 mM K+	7.5 mM K+	10 mM K+		Time [min]	0.1 mM K+	0.5 mM K+	1 mM K+	2 mM K+	5 mM K+	7.5 mM K+	10 mM K+		Time [min]	0.1 mM K+	0.5 mM K+	1 mM K+	2 mM K+	5 mM K+	7.5 mM K+	10 mM K+		Time [min]	0.1 mM K+	0.5 mM K+	1 mM K+	2 mM K+	5 mM K+	7.5 mM K+	10 mM K+		Time [min]	0.1 mM K+	0.5 mM K+	1 mM K+	2 mM K+
0	0	0							0	0	0							0	0	0							0	0	0							0	0	0							0	0	0
0.766667	24	32							0.766667	28	40							0.816667	26	40							0.766667	52	132							0.733333	80	88							0.75	40	96
1.28333	32	48							1.3	44	72							1.33333	50	56							1.28333	76	192							1.3	64	184							1.33333	64	144
1.96667	48	56							1.96667	60	96							1.96667	50	76							1.91667	92	224							1.95	88	248							2.05	80	184
4	72	88							4	100	132							4	74	100							4	100	272							4.03333	96	308							3.98333	88	224
7	88	112							6.98333	100	168							6.98333	82	136							7	100	296							7	96	328							7.01667	88	248
10	96	132							10	100	192							10	82	136							10.05	124	320							10	96	344							10.15	96	264
0			0	0					0			0	0					0			0	0					0			0	0					0			0	0					0			0	0
0.666667			40	44					0.683333			56	64					0.733333			40	44					0.683333			164	168					0.65			112	160					0.666667			112	140
1.18333			48	64					1.21667			96	88					1.25			56	60					1.2			216	240					1.21667			216	252					1.25			184	204
1.86667			64	72					1.88333			104	104					1.88333			64	76					1.83333			248	264					1.86667			272	296					1.96667			200	244
3.9			96	112					3.91667			144	152					3.91667			104	116					3.91667			288	304					3.95			328	344					3.9			232	276
6.9			128	144					6.9			192	192					6.9			128	140					6.91667			312	328					6.91667			352	376					6.93333			252	276
9.9			152	176					9.91667			216	224					9.91667			152	156					9.96667			320	344					9.91667			372	392					10.0667			300	292
0					0	0			0					0	0			0					0	0			0					0	0			0					0	0			0
0.683333					64	80			0.733333					92	88			0.766667					68	76			0.533333					152	180			0.683333					188	206			0.533333
1.3					88	104			1.21667					108	112			1.31667					84	104			0.933333					232	260			1.18333					280	286			0.866667
1.95					104	128			1.8					124	128			1.88333					104	120			1.48333					272	300			1.83333					320	350			1.31667
4					160	172			3.98333					180	200			4.01667					156	168			4					340	348			4					376	382			4
7					200	216			7					228	248			7					188	204			7					348	368			7					400	398			7
10					248	256			9.98333					268	288			10					212	232			10					392	396			10					416	422			9.98333
0							0		0							0		0							0											0							0		0
0.6							88		0.65							88		0.683333							84											0.583333							216		0.533333
1.21667							104		1.13333							120		1.23333							108											1.08333							304		0.866667
1.86667							120		1.71667							136		1.8							132											1.73333							352		1.31667
3.91667							176		3.9							208		3.93333							180											3.9							388		4
6.91667							224		6.91667							272		6.91667							220											6.9							416		7
9.91667							248		9.9							304		9.91667							256											9.9							424		9.98333
[truncated: 157 more columns]

## Sheet: Figure 4
Variant/Tm [°C]	0x C-di-AMP											Mean	SD	5x C-di-AMP									Mean	SD	10x C-di-AMP									Mean	SD	20x C-di-AMP								Mean	SD	50x C-di-AMP
KimA R337A	47.944	48.167	47.94									48.017	0.129919	48.5	48.167										48.1667	48.5	47.94							48.2022	0.281688	47.83										48.1667	48.389	47.83
KimA R337A + CdaA	48.389	47.1667	48.83	51.167								48.8882	1.67423	49.389	49.5	52.61	52.72						51.0548	1.86045	49.611	49.5	52.167	52.72						50.9995	1.68321	50.1667	53.5	53.39						52.3522	1.89353	50.5	50.1667	54.05	54.167
KimA R337A Repetition 1														KimA R337A Repetition 2																	KimA R337A Repetition 3
	Normalized Fluorescence														Normalized Fluorescence																	Normalized Fluorescence
T [°C]	0x c-di-AMP			10x c-di-AMP			50x c-di-AMP			100x c-di-AMP				T [°C]	0x c-di-AMP			5x c-di-AMP			10x c-di-AMP			50x c-di-AMP			100x c-di-AMP				T [°C]	0x c-di-AMP			5x c-di-AMP			10x c-di-AMP			20x c-di-AMP			50x c-di-AMP			100x c-di-AMP
25	4.99797	4.64118	4.37987	4.78983	4.58478	4.52986	4.14982	4.73971	4.70047	4.98592	4.79398	4.85911		25	7.8289	7.0912	7.73314	7.91148	6.82031	6.77797	8.28341	7.1994	8.00946	6.72143	6.98125	6.75148	7.46135	6.99677	7.81909		25	0	0	0	0	0	0	0	0	0	0	0	0	0	0	0	0	0	0
26	5.05857	4.67493	4.42448	4.82726	4.63507	4.60444	4.21777	4.85029	4.75438	5.03772	4.86272	4.94575		26	8.02518	7.277	7.87354	8.08449	7.02182	6.96122	8.49607	7.41466	8.22107	6.91542	7.18638	6.93688	7.64252	7.2111	8.04413		26	0.740302	0.697188	0.781264	0.657235	0.73832	0.723368	0.684379	0.712662	0.70842	0.748086	0.667836	0.726102	0.732134	0.725775	0.721742	0.731314	0.760311	0.719409
27	5.11918	4.70868	4.4691	4.86468	4.68535	4.67901	4.28572	4.96087	4.80829	5.08951	4.93147	5.03239		27	8.22145	7.4628	8.01394	8.2575	7.22334	7.14447	8.70873	7.62992	8.43267	7.10942	7.39152	7.12228	7.82369	7.42542	8.26918		27	1.48061	1.39437	1.56253	1.31447	1.47664	1.44673	1.36876	1.42532	1.41684	1.49617	1.33567	1.4522	1.46427	1.45155	1.44348	1.46263	1.52062	1.43882
28	5.17705	4.7428	4.51229	4.90327	4.72771	4.74828	4.3478	5.06508	4.86049	5.13492	4.98942	5.10765		28	8.35808	7.5994	8.10665	8.37253	7.38097	7.28347	8.85202	7.79155	8.58311	7.25558	7.54661	7.26199	7.94515	7.59133	8.38952		28	2.22282	2.13056	2.37745	2.00512	2.22637	2.21115	2.09431	2.18988	2.16454	2.30876	2.11337	2.22868	2.27573	2.20899	2.22358	2.21902	2.30839	2.21537
29	5.22936	4.78623	4.55939	4.94971	4.77747	4.81805	4.41029	5.15911	4.90911	5.18407	5.04741	5.17979		29	8.48516	7.7306	8.18989	8.47451	7.52273	7.41404	8.9847	7.94234	8.72239	7.39782	7.68545	7.39125	8.05423	7.73216	8.49188		29	3.00149	2.90673	3.23042	2.71102	2.97798	2.95448	2.84104	2.96904	2.93188	3.12445	2.89955	3.00099	3.11081	2.99999	3.01324	2.96957	3.09767	3.0034
30	5.27889	4.82624	4.59944	4.99044	4.82423	4.87974	4.46277	5.241	4.9518	5.22515	5.09812	5.24472		30	8.60039	7.86129	8.26995	8.57095	7.66329	7.53912	9.10359	8.09018	8.85873	7.54289	7.81824	7.51391	8.15382	7.87271	8.59117		30	3.71531	3.65444	4.03034	3.44318	3.70035	3.69505	3.55844	3.74062	3.7125	3.90933	3.70054	3.75291	3.90745	3.71541	3.77502	3.67864	3.81361	3.74553
31	5.32718	4.87158	4.64362	5.03392	4.8728	4.93907	4.51441	5.31684	4.99843	5.26691	5.14543	5.30289		31	8.73926	8.00974	8.36372	8.69312	7.80924	7.67665	9.23785	8.2523	9.00894	7.71337	7.95817	7.64243	8.27149	8.02159	8.70776		31	4.46022	4.39113	4.80331	4.16038	4.42663	4.40418	4.29227	4.48557	4.46438	4.66645	4.47636	4.49397	4.66475	4.46894	4.5336	4.41185	4.56852	4.47231
32	5.38059	4.91603	4.69252	5.08118	4.92128	4.99644	4.56502	5.38779	5.04851	5.31459	5.1987	5.36291		32	8.87178	8.16668	8.46392	8.81683	7.96132	7.82187	9.36729	8.41671	9.16266	7.89967	8.1023	7.76764	8.38938	8.17364	8.82734		32	5.24303	5.17174	5.63135	4.91322	5.18478	5.16217	5.04719	5.29575	5.25187	5.4639	5.2361	5.28148	5.45749	5.23256	5.31782	5.14941	5.34606	5.21712
33	5.43548	4.96377	4.74472	5.13261	4.97479	5.05441	4.62097	5.45729	5.10402	5.37092	5.25462	5.42188		33	9.00806	8.32432	8.57442	8.94732	8.11121	7.97068	9.5015	8.59239	9.31867	8.09529	8.24659	7.89683	8.51225	8.32537	8.94644		33	6.12153	6.02501	6.49188	5.73824	6.04237	6.02425	5.85753	6.13604	6.05591	6.34336	6.13478	6.18581	6.32522	6.07072	6.18593	6.02816	6.2683	6.0663
34	5.4984	5.02349	4.80536	5.19318	5.03961	5.12296	4.68072	5.53061	5.1665	5.43576	5.31935	5.48888		34	9.15293	8.48905	8.68429	9.0819	8.27345	8.13712	9.64479	8.77591	9.47917	8.3086	8.40789	8.0335	8.63809	8.47125	9.07293		34	7.095	6.98105	7.50068	6.68364	6.98618	7.01864	6.82104	7.15617	6.98929	7.37385	7.11742	7.18387	7.35318	7.01964	7.18816	6.98955	7.23344	7.0278
35	5.56454	5.08786	4.86794	5.2592	5.11011	5.19361	4.74698	5.60861	5.23554	5.50364	5.38802	5.56291		35	9.30801	8.66431	8.81496	9.22653	8.43716	8.31178	9.80111	8.98162	9.65415	8.53476	8.57812	8.19069	8.78062	8.62598	9.20882		35	8.19527	8.00122	8.60938	7.74582	8.0826	8.10086	7.84979	8.22882	8.03186	8.51605	8.22605	8.27792	8.47453	8.05092	8.27304	8.07742	8.30701	8.08118
36	5.64454	5.16305	4.9436	5.33487	5.18939	5.2785	4.82133	5.69852	5.31631	5.57621	5.46359	5.64395		36	9.48101	8.85593	8.94966	9.37666	8.60529	8.49682	9.9714	9.1944	9.82843	8.77396	8.75862	8.35449	8.93426	8.77776	9.3584		36	9.47926	9.25334	9.9443	8.96582	9.30668	9.34388	9.09308	9.53914	9.27124	9.83331	9.45256	9.52646	9.80361	9.29673	9.52867	9.28423	9.5139	9.28219
37	5.7358	5.24505	5.02712	5.41617	5.2754	5.36907	4.91001	5.79827	5.40564	5.66778	5.56173	5.7379		37	9.67027	9.06753	9.11994	9.54952	8.78335	8.68539	10.1567	9.42776	10.0269	9.03704	8.94979	8.5391	9.10818	8.96435	9.5337		37	10.971	10.7027	11.4552	10.3902	10.7599	10.799	10.4953	11.0162	10.7113	11.3657	10.8869	10.9421	11.2732	10.6629	10.9083	10.7365	10.9513	10.7283
38	5.84055	5.33881	5.12068	5.50424	5.36874	5.46742	5.00427	5.90664	5.50389	5.7714	5.67098	5.84307		38	9.88491	9.292	9.29907	9.73798	8.97714	8.89057	10.362	9.67567	10.2387	9.31454	9.16265	8.74236	9.29927	9.16713	9.7368		38	12.6838	12.4273	13.1979	12.0616	12.4594	12.5081	12.1636	12.7181	12.3756	13.1494	12.5746	12.6465	13.0088	12.3245	12.5872	12.4664	12.6584	12.4571
39	5.96418	5.45538	5.233	5.61227	5.47878	5.58577	5.11795	6.02899	5.61506	5.89335	5.80007	5.96576		39	10.1247	9.535	9.51961	9.94697	9.20148	9.11332	10.6014	9.94529	10.4843	9.6274	9.39595	8.97925	9.51639	9.39206	9.96921		39	14.6928	14.4104	15.2423	13.9892	14.4614	14.4863	14.1194	14.7247	14.3687	15.2976	14.5987	14.6349	15.1005	14.2421	14.5727	14.496	14.6895	14.4968
40	6.10216	5.58493	5.3721	5.73566	5.60402	5.72383	5.24655	6.16716	5.74352	6.02319	5.93551	6.10513		40	10.4016	9.8198	9.77507	10.1934	9.45306	9.36973	10.8833	10.252	10.7801	9.96275	9.67711	9.24702	9.77351	9.66178	10.2354		40	17.1062	16.7775	17.6572	16.2734	16.8089	16.8475	16.4373	17.0999	16.7334	17.8472	17.0517	17.0544	17.5957	16.6212	17.0194	16.9595	17.1523	16.9064
41	6.26083	5.73109	5.52096	5.87572	5.74738	5.88228	5.3931	6.32324	5.88892	6.17353	6.08814	6.25905		41	10.7248	10.1527	10.0882	10.4831	9.73986	9.64766	11.1965	10.5937	11.1153	10.3367	9.98624	9.54543	10.0741	9.96	10.5401		41	19.9872	19.589	20.5686	19.0768	19.5971	19.6244	19.183	19.9611	19.5622	20.8446	19.94	19.921	20.5832	19.4114	19.9139	19.8831	20.0523	19.794
42	6.44273	5.9025	5.69284	6.03416	5.91319	6.06473	5.56488	6.50783	6.06235	6.34517	6.26856	6.43594		42	11.1127	10.548	10.4696	10.831	10.0706	9.97733	11.5674	10.9957	11.5055	10.7495	10.3591	9.89523	10.4313	10.3286	10.9054		42	23.5115	23.0355	24.1045	22.4946	23.0109	23.0563	22.5412	23.4232	22.9884	24.44	23.4238	23.3839	24.1062	22.8042	23.4492	23.474	23.6188	23.3216
43	6.64982	6.10314	5.8766	6.21947	6.10766	6.26924	5.75772	6.71611	6.26258	6.54961	6.47967	6.63781		43	11.5708	10.9979	10.9209	11.2379	10.4577	10.3576	12.004	11.4338	11.9413	11.2116	10.7675	10.3017	10.8447	10.7372	11.3383		43	27.6947	27.1422	28.406	26.6057	27.1485	27.1851	26.585	27.6514	27.1366	28.7758	27.6133	27.5998	28.3995	26.8635	27.7524	27.8265	27.9326	27.7918
44	6.88989	6.33636	6.09924	6.43904	6.33561	6.50079	5.97783	6.95071	6.49597	6.785	6.71848	6.87033		44	12.1275	11.5336	11.4694	11.7198	10.922	10.8146	12.5469	11.9598	12.4728	11.7277	11.2594	10.7795	11.3376	11.2371	11.8502		44	32.7787	32.1449	33.6041	31.5092	32.1607	32.2574	31.4988	32.7949	32.158	34.0264	32.6845	32.6951	33.6003	31.7859	32.9053	33.1191	33.1599	33.1922
45	7.16377	6.60661	6.36459	6.6904	6.58887	6.75746	6.22682	7.21266	6.76033	7.05577	6.98895	7.14093		45	12.7748	12.1525	12.1139	12.288	11.4667	11.3497	13.1853	12.5678	13.1103	12.3203	11.8422	11.3316	11.9136	11.8162	12.4427		45	38.9216	38.1891	39.831	37.429	38.1431	38.3321	37.4068	39.0592	38.2706	40.3537	38.8646	38.9062	39.8629	37.7443	39.0916	39.5125	39.4305	39.6407
46	7.47639	6.90927	6.66789	6.96913	6.86747	7.04718	6.50819	7.51075	7.055	7.35181	7.28953	7.44519		46	13.5366	12.8721	12.872	12.9482	12.102	11.9735	13.9255	13.288	13.8605	12.9848	12.5176	11.9585	12.5755	12.4842	13.1201		46	46.3932	45.6352	47.4932	44.7875	45.5258	45.8064	44.6855	46.6632	45.7482	48.0973	46.446	46.6039	47.5156	45.087	46.6193	47.3395	47.0877	47.362
47	7.82541	7.25342	7.01418	7.27781	7.18034	7.37524	6.82788	7.85177	7.37998	7.6781	7.62531	7.78556		47	14.4121	13.7121	13.7461	13.7358	12.8572	12.7121	14.7828	14.1169	14.738	13.7603	13.3095	12.6946	13.3429	13.265	13.8992		47	55.4333	54.6092	56.77	53.6166	54.3364	54.8069	53.4109	55.7807	54.7222	57.1415	55.4796	55.7344	56.613	53.9116	55.6914	56.6758	56.2866	56.6245
48	8.20827	7.61822	7.38321	7.61707	7.53158	7.74068	7.1802	8.23123	7.73442	8.03729	7.99237	8.15453		48	15.3883	14.6382	14.6961	14.6403	13.7164	13.5425	15.7592	15.0408	15.7181	14.5847	14.1611	13.5104	14.188	14.1132	14.7644		48	65.5277	64.792	67.3494	63.6	64.3112	65.0627	63.3449	66.0505	64.7923	67.1054	65.4885	65.915	66.8648	63.828	65.9032	67.1081	66.6722	67.0299
49	8.60132	7.98986	7.7573	7.9691	7.90088	8.12023	7.55078	8.62768	8.10773	8.4238	8.37286	8.54256		49	16.4307	15.6432	15.7149	15.6376	14.6756	14.4692	16.848	16.0769	16.775	15.4777	15.0823	14.3899	15.1065	15.0116	15.7003		49	75.6363	75.1352	78.0441	73.6866	74.3401	75.4334	73.3972	76.4203	74.9927	77.0019	75.5575	76.0573	77.0451	73.7676	76.124	77.4761	77.1535	77.4376
50	8.94668	8.30092	8.06787	8.27182	8.22292	8.45558	7.8734	8.97945	8.4343	8.76484	8.70297	8.88475		50	17.3547	16.5349	16.578	16.5525	15.5652	15.3328	17.8782	17.0516	17.7381	16.2949	15.9139	15.1906	15.94	15.8075	16.5579		50	84.3279	84.0879	87.0778	82.5872	83.1039	84.4354	82.2917	85.3485	83.8331	85.6117	84.3369	84.8534	85.8071	82.3905	84.9034	86.2586	86.0938	86.2375
51	9.20053	8.53185	8.29486	8.49785	8.46842	8.71899	8.1227	9.24533	8.68791	9.02807	8.95115	9.14877		51	17.9551	17.1558	17.1308	17.1978	16.2014	15.9648	18.599	17.8032	18.4218	16.9352	16.5212	15.7752	16.5262	16.3602	17.1698		51	91.1472	91.1519	93.675	89.7845	90.1215	91.5013	89.4519	92.2516	90.8241	92.39	91.2884	91.7492	92.6368	89.2582	91.7031	92.9223	92.741	92.8085
52	9.35007	8.66519	8.42647	8.64195	8.63155	8.88924	8.2771	9.41952	8.84765	9.19478	9.1102	9.32201		52	18.2921	17.5361	17.4304	17.6241	16.6173	16.3896	19.0795	18.3614	18.9024	17.4367	16.9583	16.2198	16.9416	16.7432	17.6204		52	96.0695	96.2096	97.9304	95.1622	95.335	96.544	94.8651	97.0936	95.8305	97.0701	96.2393	96.4999	97.3099	94.3461	96.4897	97.5326	97.1944	97.1176
53	9.42759	8.74296	8.50487	8.74089	8.73773	9.00281	8.39032	9.53536	8.95638	9.29832	9.2201	9.44331		53	18.4682	17.7536	17.5829	17.8565	16.8596	16.6821	19.3528	18.7496	19.181	17.8347	17.2723	16.5774	17.2386	16.9946	17.9612		53	99.1091	99.3684	100	98.8447	98.8189	99.6067	98.5767	99.8821	99.0746	99.8087	99.2433	99.3632	100	98.0313	99.3803	100	99.6534	99.7718
54	9.45374	8.76819	8.53793	8.79504	8.80866	9.06651	8.45787	9.6051	9.0202	9.36154	9.29162	9.53009		54	18.5963	17.939	17.6812	18.0171	17.0136	16.9009	19.5165	19.0289	19.3535	18.2139	17.5327	16.9302	17.5527	17.2282	18.3106		54	100	100	99.1197	100	100	100	100	100	100	100	100	100	99.6313	100	100	99.8894	100	100
55	9.44784	8.76129	8.54708	8.81126	8.83601	9.09426	8.49856	9.63887	9.04582	9.38214	9.32334	9.57546		55	18.5179	17.8981	17.5121	17.9605	16.8816	16.8633	19.3847	18.9683	19.1255	18.3245	17.5476	17.1005	17.6884	17.2696	18.4854		55	97.6494	96.3313	94.4471	97.5528	98.283	96.572	98.5024	96.338	98.0538	96.7962	97.5065	98.2565	95.6975	99.3406	97.476	95.7017	96.9487	95.6318
56	9.41333	8.73391	8.52344	8.80361	8.83983	9.08999	8.50153	9.62297	9.04289	9.38872	9.33389	9.59725		56	18.1442	17.5139	17.001	17.6373	16.4155	16.5128	18.819	18.4586	18.4817	18.0751	17.2171	16.9688	17.6076	17.0277	18.3855		56	92.0703	89.1954	87.5723	91.5768	93.8786	89.6978	93.4687	88.9081	92.7602	90.0451	91.5964	94.0751	88.6355	95.4451	91.2947	87.6205	90.1479	87.016
57	9.35821	8.69332	8.49107	8.76662	8.80715	9.05173	8.47745	9.58964	9.0112	9.36998	9.32375	9.5822		57	17.3917	16.678	16.109	16.9556	15.5757	15.8116	17.6907	17.4907	17.3707	17.3263	16.4532	16.4366	17.1691	16.4122	17.9397		57	84.6698	80.2692	80.3792	84.1496	88.4009	81.0139	86.1455	79.5505	85.4625	81.4204	83.357	87.9883	80.5437	89.1132	82.5013	77.7637	80.8606	76.3736
58	9.2999	8.66265	8.45811	8.72924	8.77497	9.00496	8.43708	9.52964	8.98585	9.35216	9.30364	9.55237		58	16.2947	15.5657	14.9632	15.964	14.4539	14.8607	16.1704	16.3805	16.009	16.309	15.3527	15.5714	16.3912	15.4505	17.1292		58	78.3434	73.926	76.1989	78.8908	83.8108	74.3734	80.0441	72.0047	78.8378	74.3131	75.9548	81.8815	74.5194	82.3261	74.5116	70.2059	72.1456	68.8154
59	9.25009	8.61925	8.42046	8.68282	8.73455	8.95436	8.38259	9.46438	8.93622	9.32338	9.26519	9.51046		59	15.0943	14.3488	13.8042	14.8024	13.3067	13.8054	14.7101	15.2821	14.5931	15.2551	14.18	14.5672	15.4311	14.3096	15.9897		59	74.6007	70.4805	73.8219	76.6416	81.5107	70.5714	76.3158	67.5368	74.5795	70.0217	71.2334	77.5304	71.1729	77.6192	69.4635	66.0905	66.6125	64.7327
60	9.16676	8.57174	8.37048	8.64558	8.69175	8.89565	8.31497	9.384	8.88464	9.27023	9.21962	9.47911		60	14.1149	13.364	12.9583	13.7388	12.3792	12.94	13.685	14.4599	13.4893	14.4461	13.2187	13.6829	14.5181	13.2505	14.7412		60	73.3311	69.6665	73.1169	76.5892	80.9344	69.6862	75.384	66.0589	72.8106	68.5362	69.5743	75.5184	69.9147	75.137	67.5125	64.5906	63.9887	63.5198
61	9.07884	8.50551	8.31533	8.5916	8.64422	8.81197	8.23608	9.27829	8.78737	9.19445	9.15363	9.42193		61	13.4853	12.6785	12.4392	12.953	11.8028	12.38	13.0935	13.8052	12.7863	13.8854	12.5626	13.0319	13.832	12.4628	13.7238		61	72.8783	69.4552	72.3024	76.7549	80.994	69.4642	74.8191	65.3707	71.9983	67.8369	69.2298	74.562	69.2062	74.3327	66.7094	63.4226	62.9302	62.6445
62	8.9672	8.43004	8.24846	8.51798	8.58427	8.71007	8.1459	9.17268	8.69845	9.1076	9.08751	9.35276		62	13.0934	12.2707	12.1774	12.4705	11.4382	12.0555	12.6972	13.3867	12.3991	13.5319	12.1045	12.6088	13.3244	11.9298	13.0599		62	72.944	69.6235	72.0427	76.7845	81.169	69.5282	74.8016	65.0789	71.6285	67.5726	69.3719	73.9284	68.7437	73.9214	66.3117	62.542	62.1543	61.8725
63	8.86735	8.34333	8.16438	8.44407	8.52056	8.59427	8.02815	9.0059	8.57227	9.01379	9.01286	9.26097		63	12.8013	11.976	11.9376	12.1807	11.1813	11.8162	12.386	13.0483	12.1136	13.2585	11.7832	12.314	12.9464	11.5771	12.6557		63	72.9473	69.6738	71.9454	76.8317	81.3527	69.3785	74.8203	64.7766	71.2502	67.2979	69.3048	73.1929	68.6163	73.6986	65.6957	61.7418	61.3963	60.9414
64	8.73357	8.23842	8.05717	8.35419	8.42335	8.45022	7.89578	8.87414	8.45713	8.88426	8.93009	9.17309		64	12.534	11.706	11.706	11.9271	10.9409	11.5799	12.0971	12.7551	11.8454	13.0205	11.503	12.0795	12.6454	11.2817	12.2942		64	73.1101	69.5499	71.7043	76.7764	81.5842	69.1884	74.7686	64.3926	70.7821	67.0517	69.0996	72.5491	68.4484	73.5906	65.0257	61.0787	60.6057	59.8835
65	8.58693	8.12637	7.94908	8.26654	8.32024	8.29207	7.74359	8.68783	8.31183	8.73515	8.81165	9.05082		65	12.2947	11.4871	11.4804	11.6832	10.7315	11.3848	11.842	12.4946	11.6048	12.7802	11.2754	11.8644	12.3956	11.0371	11.9865		65	73.1402	69.3389	71.4077	76.636	81.6783	68.9862	74.676	64.0606	70.3194	66.9078	68.7853	71.9178	68.204	73.3674	64.3154	60.3779	59.8194	58.8566
66	8.41005	7.97975	7.81944	8.15789	8.19352	8.10286	7.59112	8.50502	8.1855	8.55845	8.65432	8.89407		66	12.0779	11.2983	11.2807	11.4314	10.536	11.2149	11.6039	12.27	11.3844	12.5638	11.0235	11.6667	12.1856	10.821	11.7148		66	73.0087	69.098	71.0507	76.251	81.6154	68.712	74.3474	63.5914	69.8055	66.6923	68.5201	71.3048	67.7595	72.9745	63.7538	59.5723	59.0041	57.9171
67	8.23235	7.80396	7.67432	8.04469	8.05611	7.9047	7.42585	8.25738	8.02729	8.37925	8.50977	8.74028		67	11.8658	11.1136	11.1138	11.2079	10.3542	11.0687	11.3735	12.0667	11.171	12.366	10.8129	11.4737	11.9792	10.6251	11.4774		67	72.9965	68.9351	70.7056	75.9149	81.6253	68.4022	74.0403	63.2334	69.3475	66.5018	68.2597	70.6201	67.2916	72.5341	63.1854	58.7013	58.1917	57.0982
68	8.04537	7.59475	7.51883	7.92075	7.90005	7.68412	7.26539	8.03419	7.86341	8.17249	8.35957	8.53957		68	11.6766	10.9402	10.9402	11.0198	10.1732	10.923	11.1644	11.8849	10.9842	12.1761	10.6237	11.2831	11.7857	10.4406	11.2605		68	72.9535	68.6876	70.3109	75.5575	81.541	68.1061	73.7116	62.9364	68.859	66.3223	68.0897	69.9232	66.8837	72.2542	62.6271	58.0484	57.2697	56.381
69	7.88884	7.37131	7.36114	7.78236	7.74498	7.45742	7.09637	7.82291	7.65876	7.95379	8.19868	8.34811		69	11.5028	10.7726	10.7712	10.8467	10.0045	10.7977	10.9709	11.7181	10.8058	11.9976	10.4805	11.1116	11.6085	10.2499	11.0759		69	72.8089	68.4577	69.8653	75.351	81.4646	67.7079	73.307	62.6709	68.3396	66.2335	67.915	69.2355	66.5655	71.9625	62.1944	57.5074	56.4775	55.7169
70	7.69106	7.16112	7.20994	7.62608	7.58327	7.22056	6.9021	7.62716	7.43979	7.73743	7.97228	8.14744		70	11.3469	10.6082	10.6049	10.6738	9.84735	10.6854	10.8087	11.5543	10.6365	11.8203	10.3192	10.9494	11.4351	10.0713	10.8956		70	72.6716	68.2132	69.4241	74.977	81.2348	67.1749	72.887	62.1728	67.7152	66.022	67.6649	68.6746	66.1903	71.5948	61.7833	57.0244	55.6377	55.1187
71	7.48564	6.95851	7.04736	7.46474	7.42794	6.98445	6.72191	7.40537	7.21936	7.54486	7.77921	7.98672		71	11.1881	10.4556	10.4461	10.4985	9.69942	10.5882	10.6516	11.376	10.468	11.6547	10.1548	10.8072	11.2664	9.91765	10.7309		71	72.4213	67.9862	68.9386	74.7742	81.0956	67.1462	72.493	61.7142	67.1233	65.7686	67.3444	68.0155	65.7176	71.0609	61.2918	56.4215	54.912	54.4842
72	7.27721	6.77979	6.89337	7.31002	7.27421	6.76388	6.53971	7.19455	7.01746	7.36971	7.56872	7.82356		72	11.0289	10.3056	10.3133	10.332	9.55782	10.4939	10.4994	11.2129	10.3072	11.5003	9.98675	10.652	11.1093	9.77483	10.567		72	72.0973	67.6107	68.4215	74.4345	80.7708	69.4978	72.2505	61.1455	66.5305	65.308	66.8368	67.2982	65.2933	70.5957	60.8042	55.7344	54.1719	53.8171
73	7.11647	6.61166	6.72325	7.19015	7.13939	6.57784	6.40172	6.99691	6.85285	7.22418	7.41393	7.67843		73	10.8735	10.1786	10.1828	10.1677	9.41335	10.3906	10.3448	11.0623	10.1646	11.3349	9.83437	10.4997	10.9545	9.63198	10.4096		73	71.6198	67.2416	67.7836	73.9601	80.379	72.6142	71.8964	60.4879	65.8602	64.894	66.3957	66.5259	64.7584	69.9937	60.1391	55.0245	53.489	53.1449
74	6.96605	6.47238	6.57338	7.07449	6.99677	6.40674	6.25078	6.83126	6.71025	7.08635	7.23514	7.54724		74	10.7221	10.0416	10.0741	10.0132	9.28043	10.279	10.1942	10.9321	10.0281	11.1815	9.68431	10.3447	10.8008	9.48442	10.2591		74	71.1271	66.8249	67.028	73.3095	79.6693	75.5268	71.4618	59.5671	65.0619	64.335	65.8508	65.7629	64.131	69.318	59.4507	54.3659	52.8367	52.4259
75	6.81563	6.33309	6.4235	6.95883	6.85414	6.23565	6.09983	6.6656	6.56765	6.94852	7.05635	7.41604		75	10.5707	9.90458	9.96546	9.85873	9.1475	10.1674	10.0437	10.8019	9.89156	11.028	9.53424	10.1896	10.647	9.33687	10.1086		75	70.6269	66.1907	66.2466	72.6283	78.9844	76.3217	70.8248	58.5835	64.1946	63.7787	65.2345	64.8801	63.3782	68.5865	58.6731	53.6629	52.0997	51.6603
76														76																	76	69.972	65.4406	65.2613	71.8632	78.1626	76.3826	70.0225	57.6965	63.3909	62.9474	64.4039	63.8717	62.4939	67.7403	57.9174	52.8492	51.3469	50.8451
77														77																	77	69.1556	64.9688	64.2527	71.1008	77.513	76.1318	69.1659	56.9	62.5198	62.0488	63.6091	62.7955	61.6183	66.9606	57.2599	52.0061	50.5936	50.0137
78														78																	78	68.3355	67.019	63.1678	70.3216	76.6662	75.6039	68.3372	56.0585	61.6084	61.0448	62.7797	61.8374	60.6189	66.1174	56.7401	51.2861	49.951	49.2973
79														79																	79	67.5027	70.1143	62.2118	69.5794	75.8242	75.0296	67.5431	55.1542	60.6951	60.2015	61.9563	60.8933	59.5784	65.4016	56.3821	50.6312	49.3621	48.6114
80														80																	80	66.6449	73.0832	61.1469	68.6242	74.7915	74.3531	66.7293	54.2574	59.8321	59.3715	61.0873	59.9667	58.3631	64.5365	55.971	49.9547	48.7983	48.0141
81														81																	81	65.7313	73.6358	60.1399	67.6136	73.8192	73.6457	65.8182	53.3698	58.9055	58.5067	60.2118	58.9438	57.1334	63.6395	55.473	49.2397	48.2364	47.4821
82														82																	82	64.8068	73.0031	59.1556	66.6066	72.7357	72.9201	64.9677	52.6459	58.0133	57.6104	59.3364	58.0361	56.073	62.7773	54.9379	48.6041	47.8353	46.9759
83														83																	83	63.8691	72.0643	58.3285	65.6349	71.7078	72.0917	64.0575	51.8992	57.1433	56.7398	58.4556	57.1397	55.2007	62.0649	54.443	48.0144	47.4652	46.5032
84														84																	84	62.8971	71.1315	57.4008	64.6115	70.5739	71.2515	63.2347	51.1518	56.4382	55.9181	57.629	56.3817	54.3994	61.3865	53.8721	47.377	47.1192	45.9663
85														85																	85	61.9251	70.1986	56.473	63.588	69.44	70.4112	62.4119	50.4043	55.7331	55.0963	56.8024	55.6236	53.598	60.7082	53.3011	46.7395	46.7732	45.4295
KimA R337A + CdaA Repetition 1																	KimA R337A + CdaA Repetition 2																				KimA R337A + CdaA Repetition 3
	Normalized Fluorescence																	Normalized Fluorescence																				Normalized Fluorescence
T [°C]	0x c-di-AMP			5x c-di-AMP			10x c-di-AMP			50x c-di-AMP			100x c-di-AMP				T [°C]	0x c-di-AMP			5x c-di-AMP			10x c-di-AMP			20x c-di-AMP			50x c-di-AMP			100x c-di-AMP				T [°C]	0x c-di-AMP			5x c-di-AMP			10x c-di-AMP			20x c-di-AMP
25	7.07047	7.80881	8.5379	8.18168	7.43966	9.58047	8.28252	9.6613	7.92505	8.46755	8.33089	8.43954	7.42057	7.06086	7.40747		25																				25	0	0	0	0	0	0	0	0	0	0	0	0
26	7.33109	8.06204	8.78062	8.47544	7.71802	9.88759	8.58301	9.95241	8.20562	8.73603	8.62618	8.71364	7.70432	7.33365	7.66974		26																				26	0.380997	0.371102	0.391295	0.387488	0.372492	0.376162	0.358857	0.378934	0.386491	0.410003	0.388667	0.400481
27	7.59172	8.31528	9.02334	8.76919	7.99639	10.1947	8.88351	10.2435	8.48619	9.00451	8.92147	8.98774	7.98806	7.60643	7.932		27																				27	0.761993	0.742202	0.782591	0.774976	0.744985	0.752324	0.717715	0.757866	0.772984	0.820006	0.777336	0.80096
28	7.8103	8.51909	9.20131	9.01399	8.24201	10.4313	9.1296	10.4689	8.70585	9.20909	9.15273	9.18457	8.21898	7.81957	8.14103		28	0	0	0	0	0	0	0	0	0	0	0	0	0	0	0	0	0	0		28	1.16014	1.14033	1.18272	1.19277	1.13642	1.14731	1.09429	1.16206	1.17568	1.24217	1.19497	1.20571
29	8.01538	8.70516	9.35568	9.24317	8.475	10.6473	9.36218	10.6773	8.90247	9.39517	9.37238	9.36105	8.43952	8.03478	8.33574		29	2.45526	2.48596	2.50346	2.46793	2.48835	2.53347	2.45584	2.55512	2.66239	2.41488	2.43717	2.47049	2.55936	2.48106	2.59948	2.5112	2.40242	2.42713		29	1.56116	1.55858	1.59319	1.61202	1.53953	1.55494	1.48033	1.56494	1.58862	1.68213	1.62823	1.63937
30	8.22162	8.88809	9.50256	9.48856	8.70815	10.845	9.59197	10.8698	9.09314	9.57325	9.58148	9.52064	8.64346	8.24307	8.52838		30	4.9443	5.03266	5.02335	4.93691	5.03952	5.09971	4.97238	5.15631	5.40298	4.89406	4.92228	5.00003	5.18764	5.00992	5.21055	5.04425	4.88725	4.87093		30	1.94053	1.97269	1.97003	2.02569	1.92038	1.95013	1.84492	1.96029	1.99294	2.10091	2.0709	2.04433
31	8.43683	9.08301	9.66615	9.76691	8.958	11.0582	9.83595	11.0823	9.29419	9.76304	9.82166	9.69963	8.86467	8.47281	8.73854		31	7.4461	7.60589	7.5822	7.43133	7.58868	7.69655	7.51743	7.80335	8.09952	7.3884	7.44734	7.52904	7.84965	7.59488	7.87088	7.64698	7.36488	7.36543		31	2.33245	2.39601	2.37129	2.43175	2.31527	2.33996	2.21787	2.33634	2.39628	2.52558	2.48286	2.45671
32	8.64607	9.27638	9.83302	10.0497	9.22591	11.3042	10.0661	11.2785	9.49838	9.94528	10.0596	9.87452	9.08164	8.69288	8.95105		32	9.93869	10.1723	10.1368	9.92082	10.1162	10.243	10.0139	10.3872	10.7995	9.87352	9.94297	10.0897	10.4927	10.1319	10.4794	10.1858	9.82506	9.83178		32	2.74962	2.81864	2.78849	2.84413	2.71319	2.74266	2.60331	2.75226	2.8019	2.95842	2.91549	2.86974
33	8.86064	9.47769	10.0008	10.3382	9.51469	11.5484	10.2956	11.4868	9.70299	10.1294	10.2912	10.0483	9.31124	8.92443	9.168		33	12.4529	12.7065	12.7074	12.4224	12.642	12.8177	12.5027	12.9976	13.4601	12.3556	12.4353	12.6384	13.1357	12.6697	13.1328	12.7413	12.2707	12.3594		33	3.21018	3.28226	3.25338	3.30399	3.15342	3.19159	3.00765	3.17201	3.22224	3.42322	3.38755	3.32143
34	9.0964	9.67638	10.1648	10.6225	9.83014	11.818	10.5265	11.6871	9.91475	10.3223	10.5315	10.2252	9.54126	9.15528	9.39493		34	14.9655	15.264	15.2588	14.9688	15.1496	15.3575	14.9705	15.5353	16.1582	14.9111	14.9339	15.2395	15.7666	15.1521	15.7504	15.295	14.7273	14.8279		34	3.7357	3.81356	3.77317	3.8062	3.62783	3.69792	3.48177	3.66995	3.707	3.93192	3.91235	3.80714
35	9.36879	9.88923	10.343	10.9261	10.156	12.0533	10.7751	11.9109	10.1424	10.5356	10.7631	10.4165	9.7883	9.4027	9.63222		35	17.4936	17.8011	17.8143	17.435	17.6694	17.9215	17.4469	18.1336	18.7876	17.4651	17.4647	17.7886	18.383	17.7056	18.3855	17.8755	17.1806	17.3071		35	4.2899	4.37948	4.34411	4.36428	4.15558	4.23669	3.98462	4.21124	4.24835	4.47769	4.48041	4.34961
36	9.65611	10.1013	10.5312	11.233	10.4976	12.3045	11.0343	12.1391	10.3829	10.7504	11.0245	10.6268	10.0503	9.65875	9.87567		36	19.9993	20.3527	20.3066	19.8793	20.1421	20.4276	19.887	20.6269	21.4101	19.9899	19.9393	20.3084	20.9556	20.2056	20.923	20.4212	19.6139	19.7394		36	4.94576	5.04415	5.00837	4.96124	4.73351	4.85385	4.58195	4.86092	4.88219	5.10894	5.10473	4.95302
37	9.96039	10.3438	10.7455	11.5578	10.8547	12.554	11.303	12.3954	10.6404	10.9796	11.2774	10.8442	10.3412	9.93952	10.1279		37	22.3922	22.7605	22.707	22.1514	22.5391	22.8184	22.1994	23.0481	23.8515	22.2811	22.3036	22.6239	23.3546	22.5583	23.3474	22.7474	21.907	22.0569		37	5.70792	5.79173	5.76312	5.65431	5.39567	5.53647	5.22955	5.56348	5.58763	5.81176	5.80924	5.64431
38	10.2816	10.6062	10.9853	11.8864	11.2267	12.8381	11.5835	12.6725	10.9134	11.2113	11.558	11.0841	10.6501	10.236	10.3959		38	24.6216	25.0397	24.9656	24.2965	24.7528	25.0514	24.3314	25.2787	26.1588	24.4252	24.5143	24.8265	25.6297	24.7025	25.6245	24.9481	24.0404	24.234		38	6.60831	6.69353	6.66	6.42704	6.13874	6.31158	5.97496	6.33348	6.42077	6.62011	6.59161	6.41739
39	10.621	10.9038	11.2602	12.2325	11.6032	13.138	11.8647	12.9751	11.2005	11.4654	11.8332	11.3473	10.9776	10.5419	10.6898		39	26.7108	27.1883	27.1537	26.277	26.8069	27.1286	26.3571	27.4067	28.2865	26.4536	26.6131	26.8547	27.7475	26.7605	27.7495	27.0156	26.0411	26.2952		39	7.66291	7.74686	7.72408	7.32482	6.97981	7.1847	6.83113	7.22466	7.35491	7.51758	7.48155	7.30597
40	10.9997	11.2413	11.584	12.6013	12.0116	13.4567	12.1838	13.3097	11.5352	11.7492	12.1309	11.6386	11.3186	10.8805	11.0088		40	28.9605	29.4787	29.4364	28.3404	28.8272	29.1825	28.383	29.4885	30.4437	28.4632	28.6575	28.9625	29.8667	28.8748	29.9225	29.2197	28.1072	28.3728		40	8.92746	9.03464	9.01211	8.34743	7.94074	8.19675	7.82899	8.29421	8.4568	8.56866	8.50509	8.33173
41	11.4092	11.6336	11.9626	12.9975	12.4453	13.8058	12.538	13.665	11.9024	12.0636	12.4389	11.9435	11.6752	11.23	11.3727		41	31.5265	32.0466	31.9808	30.5077	31.0084	31.3604	30.4835	31.677	32.6934	30.5776	30.8282	31.1135	32.0844	31.0552	32.1547	31.4864	30.2332	30.5409		41	10.5042	10.6354	10.6014	9.53951	9.05903	9.3838	9.00627	9.58415	9.7154	9.78015	9.6898	9.5209
42	11.9168	12.1174	12.4243	13.4382	12.9281	14.219	12.942	14.0617	12.3158	12.4102	12.7957	12.2585	12.0612	11.6083	11.7706		42	34.6222	35.1698	35.0535	32.8926	33.405	33.6802	32.7767	34.0284	35.1503	32.8201	33.0966	33.4599	34.4639	33.3455	34.5755	33.857	32.5063	32.8066		42	12.5034	12.6858	12.6186	10.9504	10.3764	10.7724	10.4084	11.0959	11.2361	11.2102	11.0846	10.925
43	12.5248	12.7144	12.9969	13.9402	13.462	14.7053	13.3954	14.5122	12.7761	12.7957	13.1852	12.6232	12.4831	12.0195	12.2212		43	38.3835	38.9902	38.7958	35.4712	35.9841	36.2744	35.2944	36.6405	37.862	35.3325	35.6018	35.986	37.0803	35.8702	37.1989	36.4032	34.9835	35.2647		43	15.0931	15.3361	15.2483	12.6318	11.9416	12.418	12.0905	12.8996	13.0442	12.868	12.7389	12.5592
44	13.2961	13.4728	13.723	14.5411	14.0858	15.3035	13.9217	15.0487	13.311	13.237	13.6441	13.0546	12.9679	12.4876	12.7121		44	43.0887	43.8278	43.5545	38.4151	38.8834	39.2743	38.2413	39.65	40.9399	38.1226	38.3673	38.8564	39.9826	38.7423	40.1426	39.2598	37.79	37.975		44	18.495	18.8295	18.6914	14.6787	13.8417	14.4132	14.1552	15.1085	15.2915	14.8717	14.7225	14.5253
45	14.2587	14.4286	14.6514	15.286	14.8561	16.0632	14.5697	15.6998	13.9542	13.7655	14.1748	13.572	13.5202	13.0406	13.2551		45	49.1808	50.0123	49.6823	41.9096	42.2967	42.827	41.5595	43.0992	44.5288	41.3314	41.5925	42.1526	43.3159	42.0176	43.5306	42.554	40.9667	41.1614		45	22.9887	23.4336	23.2359	17.2093	16.2242	16.9158	16.7417	17.8914	18.1015	17.2925	17.1185	16.8856
46	15.4651	15.6331	15.8255	16.2417	15.8183	17.0584	15.3955	16.535	14.7583	14.4035	14.8215	14.1868	14.172	13.6735	13.869		46	57.0692	58.0206	57.7013	46.1605	46.5987	47.2467	45.6098	47.2547	48.7964	45.0795	45.3515	46.0376	47.1465	45.8082	47.3886	46.2747	44.5914	44.7805		46	29.1699	29.7098	29.4373	20.5392	19.3596	20.2414	20.1162	21.5411	21.8177	20.3392	20.0858	19.8179
47	16.987	17.1447	17.323	17.522	17.1031	18.408	16.4988	17.6559	15.8231	15.2164	15.6157	14.9475	14.9552	14.4278	14.5886		47	67.2083	68.241	67.8711	51.6303	52.0628	52.7854	50.5876	52.3263	54.0538	49.6146	49.929	50.6611	51.7113	50.2906	51.9833	50.6519	48.8008	49.0141		47	37.4854	38.3001	37.9447	24.9609	23.5139	24.5823	24.5983	26.3093	26.7285	24.1656	23.8536	23.5586
48	18.7968	18.976	19.1259	19.1802	18.7346	20.17	17.9535	19.1273	17.2049	16.2271	16.5925	15.8967	15.9064	15.3105	15.4494		48	77.402	78.4178	77.9955	58.9041	59.446	60.2015	57.0804	58.916	60.8081	55.2956	55.6332	56.4335	57.2821	55.7962	57.6563	55.8884	53.819	53.9862		48	48.3088	49.4002	48.9651	30.9071	29.0957	30.4	30.6056	32.6829	33.3421	29.0737	28.6989	28.3634
49	20.7853	20.9877	21.1111	21.254	20.744	22.3962	19.7934	20.9825	18.9424	17.5367	17.8277	17.1198	17.0953	16.3943	16.5231		49	86.0898	86.9346	86.5693	68.6951	69.197	70.0777	65.7293	67.7488	69.8505	62.7035	63.0105	63.8819	64.5148	62.8129	64.8758	62.4836	60.0951	60.3163		49	60.8304	62.0925	61.6585	38.5782	36.321	37.8366	38.4227	40.8523	41.8949	35.2078	34.8071	34.4503
50	22.591	22.7892	22.8137	23.4693	22.8702	24.6909	21.7918	22.9586	20.8434	18.9995	19.2326	18.4911	18.4092	17.6147	17.7336		50	91.6463	92.1232	92.0535	79.6861	80.2284	81.2095	75.627	77.8358	80.1124	71.2818	71.5011	72.5983	72.6328	70.7427	73.0354	69.773	67.1647	67.408		50	73.1723	74.3756	74.0364	47.3673	44.6759	46.4295	47.4508	50.3065	51.761	42.2049	41.7475	41.4304
51	23.8543	23.8962	23.7843	25.4822	24.8052	26.515	23.6442	24.7476	22.6331	20.4474	20.6168	19.8618	19.7204	18.85	18.9623		51	95.3042	95.4625	95.7059	88.9737	89.444	90.4995	84.5759	86.8815	89.0592	80.7016	80.9541	82.0903	81.5027	79.331	81.727	77.7098	74.9552	75.262		51	84.0198	85.0925	84.9413	57.1304	54.102	55.9804	57.6298	60.8514	62.7785	50.219	49.7167	49.422
52	24.6538	24.3666	24.1463	27.2126	26.5409	27.5741	25.1959	26.129	24.3266	21.8837	22.0507	21.2434	21.0911	20.1884	20.2813		52	97.7397	97.6569	98.0621	94.7097	95.161	96.082	90.5349	92.6748	94.5656	88.2739	88.8277	89.7383	88.6992	86.3663	88.7845	85.8588	82.9998	83.3404		52	92.7485	93.4045	93.408	67.5666	64.4573	66.3777	68.9035	72.2808	74.6549	59.3287	58.7372	58.4967
53	25.0478	24.411	24.1606	28.5125	27.9251	27.9206	26.2243	26.9716	25.7016	23.1239	23.3927	22.4385	22.573	21.6989	21.7762		53	99.4359	99.3415	99.6544	97.4323	97.7806	98.4602	93.9198	95.7163	97.1133	93.4193	94.1545	94.9273	93.6567	91.3406	93.4669	92.4061	89.725	89.9199		53	98.7077	98.8414	98.9386	78.8333	75.9268	77.5923	81.2601	84.4192	86.8019	69.9966	69.3926	69.1239
54	25.0701	24.2143	24.0495	29.1709	28.7828	27.8101	26.7816	27.3594	26.5251	24.072	24.4496	23.3284	24.0889	23.361	23.4346		54	100	100	100	99.0441	99.2377	99.7177	96.2517	97.6043	98.4442	95.9762	96.703	97.432	96.1801	94.1126	95.8223	96.6585	94.3542	94.3434		54	100	100	100	89.3489	87.1022	88.2355	92.2973	94.6012	95.9485	81.2815	80.7384	80.4605
55	24.2671	23.3957	23.5207	28.7417	28.6803	27.0151	26.6819	27.2042	26.4483	24.451	24.9239	23.676	25.1367	24.8059	24.8864		55	98.6792	98.8515	98.1912	100	100	100	98.3452	99.0652	99.5234	97.8057	98.2277	99.013	97.8011	96.1331	97.3303	98.3154	96.6406	96.4159		55	95.404	97.6769	95.7411	97.0786	95.8221	96.3409	99.1307	100	100	91.5586	91.0815	90.787
56	22.7239	22.0158	22.4019	27.2514	27.4695	25.4995	26.1098	26.5281	25.5736	24.4228	24.8256	23.6291	25.5371	25.6697	25.7379		56	94.1191	95.1137	92.706	99.7516	99.7597	98.7716	99.9906	100	100	99.4524	99.5441	100	99.3061	98.1911	98.9424	99.4229	98.4009	98.2137		56	86.6423	90.797	87.4712	100	100	100	100	99.4715	98.5596	98.3087	98.073	97.7914
57	20.7158	20.2966	20.9907	25.0368	25.4625	23.3815	25.0172	25.3234	24.1656	23.9273	24.3509	23.2047	25.2708	25.7973	25.884		57	86.653	88.1361	83.9545	97.4416	97.5722	95.171	100	99.1658	99.0048	100	100	99.9446	100	99.6981	100	100	99.6281	99.5399		57	78.0466	82.4653	77.9287	97.8752	99.3055	99.0286	96.0127	94.7071	93.9134	100	100	100
58	18.81	18.6477	19.4653	22.7522	23.1479	21.2573	23.5729	23.7266	22.4226	22.9765	23.4504	22.4157	24.512	25.2175	25.3537		58	77.4054	79.0729	73.71	92.7781	93.7264	89.5801	98.077	96.3974	95.8597	98.9451	98.676	98.061	99.2994	100	99.7627	99.6427	100	100		58	71.873	74.2552	70.677	92.0339	94.9525	94.4298	89.2861	88.1974	87.6629	96.8857	97.2148	97.4606
59	17.302	17.287	18.2573	20.9326	21.1993	19.6098	22.0074	22.0386	20.6996	21.5785	22.1859	21.2052	23.3658	24.1454	24.392		59	69.3713	70.2723	65.6025	86.2036	88.0917	82.3925	93.622	91.3074	90.3938	95.9288	95.5075	94.2889	96.951	98.5653	97.7379	97.46	98.928	98.8722		59	68.649	69.028	66.1209	85.1517	88.5604	87.7549	81.8728	81.2577	80.8806	90.802	91.3132	91.9416
60	16.3228	16.2899	17.3159	19.6681	19.8122	18.5387	20.6133	20.5423	19.3121	20.1157	20.7771	19.7737	22.0009	22.7582	23.1059		60	63.492	63.8475	59.9803	78.5545	81.2165	75.0782	87.5756	85.2197	83.2183	91.0012	90.4331	88.192	92.6298	95.2344	93.7958	94.1222	96.0033	95.9307		60	66.4817	66.1284	63.6618	78.9803	82.2366	80.6846	75.9625	75.1601	74.4955	84.2631	84.4678	85.944
61	15.7742	15.6828	16.7184	18.8791	18.9627	17.8545	19.5942	19.4137	18.3849	18.8562	19.4777	18.3676	20.6662	21.3081	21.7317		61	59.9332	59.9143	56.8398	70.9234	73.3159	68.1999	80.4466	78.146	75.2028	84.7275	84.4544	80.6501	86.9774	90.2206	88.464	89.1596	91.2442	91.1099		61	64.98	63.9779	61.7289	74.5341	77.5905	75.4209	71.5744	70.6291	70.1365	78.3888	78.0744	80.53
62	15.3829	15.2196	16.2534	18.2421	18.3507	17.306	18.8499	18.6424	17.7571	17.9561	18.4258	17.1998	19.4613	19.9411	20.3508		62	57.3932	57.369	54.4457	64.3844	65.6867	62.7682	73.3727	70.7032	67.0992	77.7443	77.9446	72.3127	80.4326	84.3091	82.292	83.0896	85.2211	85.2669		62	63.6513	62.2978	60.1327	71.5764	74.5712	72.1799	69.0656	67.6783	67.6733	73.631	73.0292	76.4726
63	15.0463	14.8642	15.8639	17.7768	17.88	16.831	18.3111	18.0574	17.262	17.2909	17.5689	16.3484	18.4242	18.7942	19.1872		63	55.52	55.6754	52.9633	59.4832	60.2358	58.3752	67.6969	63.8626	60.5737	71.3874	71.6076	65.1792	73.9124	78.2148	76.0423	75.7142	78.8833	79.2896		63	62.4575	60.6426	58.7685	69.6085	72.4635	70.6371	67.0199	65.832	66.2846	69.9345	69.0984	73.1945
64	14.6828	14.5283	15.5073	17.3235	17.409	16.4195	17.8531	17.6186	16.8127	16.7716	16.851	15.66	17.5358	17.812	18.2176		64	53.944	54.3974	51.6963	56.1931	56.6914	54.9564	63.8323	59.2012	55.6618	66.8529	66.6661	59.6516	67.4601	73.0744	70.3254	68.5913	72.9599	73.6777		64	61.3704	59.1083	57.4742	68.0067	70.5612	68.9907	65.504	64.233	64.8066	67.1741	66.2317	71.0784
65	14.3715	14.2405	15.178	16.9179	16.9969	16.0231	17.4601	17.2044	16.4184	16.2791	16.2975	15.1242	16.8088	17.0174	17.4521		65	52.5857	53.3302	50.5167	53.7838	54.3592	52.201	61.3911	56.3861	52.6631	63.5919	63.0182	55.8498	62.4176	68.8207	65.6321	62.7976	67.8064	68.7166		65	60.4121	57.756	56.2929	66.5316	69.0151	67.7008	64.0439	63.1173	63.5383	65.3087	63.9904	69.3414
66	14.0776	13.9739	14.8931	16.5464	16.6182	15.668	17.1063	16.8443	16.0638	15.8653	15.8446	14.6815	16.2437	16.3969	16.8085		66	51.3983	52.1505	49.3991	52.107	52.1382	50.0887	59.507	54.3664	50.2674	61.7545	60.8248	53.1449	58.9503	66.0401	62.3584	58.7584	63.6085	64.6418		66	59.4335	56.4092	55.1063	65.0602	67.4732	66.4211	62.5913	61.9179	62.5382	63.7185	62.0554	67.8146
67	13.8056	13.741	14.6311	16.2098	16.2774	15.3413	16.7584	16.4715	15.7431	15.4649	15.4688	14.3204	15.7807	15.8824	16.2367		67	50.2078	51.0289	48.3568	50.4109	50.4306	48.413	57.7525	52.3548	48.5881	59.9742	59.1305	51.1334	57.0221	64.0841	60.2141	56.0489	60.7033	61.8729		67	58.544	55.246	53.9916	63.7474	65.896	65.2383	61.3227	60.8488	61.5499	62.2371	60.2828	66.2077
68	13.5638	13.5411	14.428	15.9053	15.9766	15.0592	16.448	16.1669	15.435	15.1303	15.1124	14.0034	15.3789	15.4545	15.7738		68	49.1495	49.8983	47.4919	48.926	49.2314	46.993	56.3164	50.8232	47.2227	58.6581	57.8602	49.5144	55.4287	62.6678	58.6772	53.9881	58.5939	59.934		68	57.6533	54.1213	52.834	62.4758	64.5175	64.058	60.0568	59.6854	60.4309	60.7801	58.4397	64.648
69	13.3399	13.3527	14.2318	15.6277	15.698	14.8089	16.155	15.8963	15.1662	14.8247	14.8116	13.7176	15.0217	15.0858	15.3861		69	48.0015	48.811	46.5049	47.5801	48.161	45.6751	54.9566	49.5803	45.9597	57.1587	56.7419	47.9822	53.9945	61.2754	57.2722	52.2987	57.1707	58.4436		69	56.8803	53.1576	51.8337	61.3502	63.488	62.9888	58.916	58.7185	59.5455	59.4412	57.1486	63.2937
70	13.1261	13.1753	14.0472	15.3609	15.4488	14.562	15.8893	15.6307	14.9129	14.5694	14.5289	13.4604	14.6903	14.7843	15.0643		70	46.9357	47.6814	45.4703	46.52	46.9479	44.5548	53.6204	48.4971	44.5437	55.6521	55.494	46.5216	52.7074	59.8564	55.7963	50.5991	55.6358	56.9302		70	56.1062	52.1972	50.9208	60.3562	62.4232	62.0313	57.6934	57.7274	58.6609	58.2269	56.0322	62.0546
71	12.92	13.0055	13.8596	15.1165	15.1877	14.3477	15.6367	15.3701	14.6719	14.3338	14.2525	13.2108	14.3959	14.5013	14.7964		71	45.8666	46.5902	44.3532	45.4702	45.6591	43.434	52.3451	47.2014	43.1249	54.2977	54.2748	45.1236	51.405	58.4653	54.4291	49.0891	54.2321	55.4708		71	55.3688	51.3206	50.1495	59.3478	61.4241	61.1231	56.7117	56.7881	57.8784	57.13	55.0883	60.9843
72	12.7261	12.831	13.6759	14.8707	14.9581	14.1152	15.4049	15.1174	14.4386	14.124	13.9783	12.9779	14.1155	14.2464	14.5414		72	44.8697	45.551	43.3359	44.1764	44.5451	42.2973	51.1276	45.9449	41.7572	53.1077	53.1046	43.7763	50.1231	57.1393	53.0615	47.4696	52.7921	54.1136		72	54.6648	50.4427	49.3874	58.4124	60.4076	60.2488	55.6936	55.776	56.9554	56.0487	54.0882	59.9366
73	12.5492	12.6733	13.501	14.6466	14.7205	13.9167	15.1653	14.893	14.2066	13.9004	13.7357	12.7572	13.8567	14.0102	14.2925		73	43.8971	44.5946	42.3987	42.9163	43.5279	41.2092	49.958	44.6662	40.5963	52.0044	51.9449	42.551	48.7998	55.9155	51.7744	46.0113	51.3938	52.8291		73	53.9956	49.6812	48.698	57.492	59.3883	59.3746	54.7712	54.8138	56.0876	55.1251	53.1043	59.0001
74	12.3672	12.5249	13.3384	14.413	14.503	13.7113	14.9331	14.6641	13.9924	13.6915	13.5152	12.5776	13.6131	13.7927	14.0427		74	42.9106	43.6159	41.4646	41.8105	42.6145	40.1858	48.872	43.5726	39.4733	50.9329	50.8217	41.4284	47.5765	54.8453	50.5203	44.6215	50.0973	51.6547		74	53.3368	48.9328	47.9978	56.619	58.3527	58.497	53.7219	53.8075	55.2036	54.2341	52.1879	58.0345
75	12.1852	12.3764	13.1758	14.1794	14.2855	13.5059	14.7009	14.4352	13.7782	13.4827	13.2948	12.3979	13.3695	13.5751	13.7929		75	41.8308	42.5836	40.4712	40.789	41.6511	39.3484	47.7325	42.5672	38.4524	49.9083	49.8009	40.3436	46.9896	53.8013	49.3401	43.3822	48.9117	50.4618		75	52.6127	48.2221	47.3343	55.8056	57.4159	57.6675	52.7447	52.895	54.4898	53.4428	51.2783	57.1149
76																	76	40.8134	41.5712	39.4531	39.8341	40.7613	38.3584	46.7533	41.6003	37.4937	48.9003	48.8251	39.2903	46.4258	52.812	48.2484	42.2542	47.8429	49.4246		76	51.811	47.4409	46.6356	54.8891	56.4967	56.8541	51.7604	51.9864	53.7833	52.6628	50.3626	56.109
77																	77	39.8564	40.5782	38.4762	38.7775	39.8428	37.3813	45.6833	40.644	36.3872	47.8984	47.9111	38.2198	45.8792	51.7953	47.1581	41.1755	46.7519	48.4075		77	50.993	46.7337	46.0129	54.1345	55.704	56.0758	50.753	51.0584	53.0061	51.9484	49.4827	55.2145
78																	78	39.0027	39.6926	37.5934	37.8185	38.955	36.3032	44.8054	39.7047	35.4679	46.913	46.9715	37.2715	44.7833	50.8656	46.0925	40.1667	45.6964	47.466		78	50.2428	46.0917	45.4058	53.4394	54.9157	55.3009	49.7715	50.1279	52.1736	51.3075	48.8047	54.3444
79																	79	38.087	38.6945	36.6941	36.8991	38.1196	35.3786	43.9084	38.7907	34.4564	46.0187	46.1122	36.352	43.8394	49.8589	45.1217	39.1389	44.6751	46.5173		79	49.5103	45.5002	44.8165	52.8229	54.2515	54.6147	48.8302	49.2209	51.3505	50.7698	49.6482	53.5957
80																	80	37.1636	37.7606	35.7791	36.0359	37.2957	34.4495	42.99	37.8653	33.6167	45.1481	45.2807	35.485	42.9068	48.9442	44.2304	38.1875	43.7242	45.6475		80	48.7898	44.8609	44.1962	52.1545	53.5592	53.8782	47.9837	48.3952	50.5502	50.2665	51.0687	52.7645
81																	81	36.2129	36.7517	34.8714	35.1538	36.5274	33.6333	41.9867	36.9726	32.7557	44.2371	44.4517	34.6021	41.969	47.9791	43.3383	37.1625	42.7662	44.7993		81	48.015	44.1927	43.5724	51.4698	52.91	53.1594	47.04	47.5685	49.713	49.6958	52.5081	51.8766
82																	82	35.3067	35.8357	33.9889	34.2753	35.7124	32.823	41.0194	36.1082	31.9505	43.3137	43.5677	33.7476	41.0319	47.1159	42.4158	36.2796	41.9149	43.9214		82	47.2618	43.5132	42.9466	50.7508	52.2437	52.4514	46.0814	46.7125	48.8539	49.0303	53.1459	51.0016
83																	83	34.3826	34.8988	33.0249	33.3769	34.8794	31.9697	40.1071	35.2982	31.0911	42.4492	42.7015	32.9267	40.0464	46.2545	41.4378	35.2963	41.0337	43.0017		83	46.4851	42.7949	42.3321	50.0331	51.5468	51.7461	45.103	45.8623	48.0058	48.3536	56.1679	50.1532
84																	84	33.4831	33.9505	32.0915	32.5209	34.0036	31.0944	39.2792	34.4442	30.2048	41.639	41.8506	32.0738	39.1624	45.3728	40.4431	34.3653	40.1973	42.1098		84	45.7397	42.0769	41.731	49.2599	50.7728	50.9259	44.2342	45.0132	47.1491	47.6631	59.5057	49.3303
85																	85	32.5836	33.0021	31.158	31.6648	33.1277	30.2191	38.4514	33.5902	29.3185	40.8287	40.9998	31.2209	38.2784	44.4911	39.4484	33.4343	39.361	41.2179		85	44.9942	41.3589	41.13	48.4868	49.9988	50.1058	43.3653	44.1643	46.2924	46.9727	62.8435	48.5074
Variant	Added KCl [mM]
Time [min]	K(+) [µM]
KimA R337A + CdaA Repetition 1									KimA R337A + CdaA Repetition 2									KimA R337A + CdaA Repetition 3									KimA R337A + CdaA D171N Repetition 1									KimA R337A + CdaA D171N Repetition 2									KimA R337A + CdaA D171N Repetition 3
Time [min]	0.1 mM K+	0.5 mM K+	1 mM K+	2 mM K+	5 mM K+	7.5 mM K+	10 mM K+		Time [min]	0.1 mM K+	0.5 mM K+	1 mM K+	2 mM K+	5 mM K+	7.5 mM K+	10 mM K+		Time [min]	0.1 mM K+	0.5 mM K+	1 mM K+	2 mM K+	5 mM K+	7.5 mM K+	10 mM K+		Time [min]	0.1 mM K+	0.5 mM K+	1 mM K+	2 mM K+	5 mM K+	10 mM K+			Time [min]	0.1 mM K+	0.5 mM K+	1 mM K+	2 mM K+	5 mM K+	7.5 mM K+	10 mM K+		Time [min]	0.1 mM K+	0.5 mM K+	1 mM K+	2 mM K+
0	0	0							0	0	0							0	0	0							0	0	0							0	0	0							0	0	0
0.75	44	48							0.783333	36	76							0.716667	40	48							0.733333	48	80							0.733333	58	104							0.883333	40	88
1.28333	52	64							1.33333	52	72							1.2	56	72							1.28333	64	120							1.23333	82	168							1.51667	64	152
1.83333	60	72							1.86667	68	88							1.7	72	88							1.81667	72	144							1.75	98	216							2.05	72	184
4	84	108							4	88	120							4	96	136							4	88	184							4	106	296							4	96	248
7	100	128							7.03333	100	140							7	96	160							7.08333	96	208							7.03333	106	304							7.05	96	272
10	108	144							10	96	168							10	96	176							10	96	224							10	106	328							10	96	304
0			0	0					0			0	0					0			0	0					0			0	0					0			0	0					0			0	0
0.666667			40	60					0.708333			60	72					0.641667			48	64					0.65			88	104					0.65			120	144					0.783333			110	128
1.2			64	84					1.25833			76	88					1.125			72	72					1.2			136	152					1.15			200	224					1.41667			174	184
1.75			80	92					1.79167			92	112					1.625			88	96					1.73333			164	180					1.66667			256	280					1.95			206	224
3.91667			112	124					3.925			132	152					3.925			144	160					3.91667			200	208					3.91667			328	328					3.9			270	264
6.91667			144	148					6.95833			120	168					6.925			168	192					7			216	232					6.95			352	360					6.95			286	296
9.91667			160	180					9.925			180	192					9.925			184	216					9.91667			236	240					9.91667			360	376					9.9			322	312
0					0	0			0					0	0			0					0	0			0					0	0			0					0	0			0
0.783333					72	82			0.666667					88	136			0.733333					88	88			0.516667					102	124			0.766667					176	200			0.733333
1.3					88	106			1.13333					112	128			1.23333					120	120			0.9					150	164			1.28333					256	272			1.33333
1.83333					104	130			1.6					136	152			1.78333					144	144			1.3					190	208			1.8					288	304			1.88333
4					184	170			4					232	208			4					208	208			4					246	276			3.98333					352	360			4
6.98333					200	210			7					224	248			7					232	240			7.15					262	300			7					384	384			7
10					224	234			10					240	264			10					264	264			10					286	308			10					408	400			10
0							0		0							0		0							0											0							0		0
0.7							96		0.591667							112		0.65							104											0.683333							232		0.65
1.21667							120		1.05833							144		1.15							128											1.2							272		1.25
1.75							136		1.525							160		1.7							160											1.71667							304		1.8
3.91667							192		3.925							232		3.91667							224											3.9							368		3.91667
6.9							232		6.925							264		6.91667							272											6.91667							384		6.91667
9.91667							248		9.925							272		9.91667							288											9.91667							400		9.91667
[truncated: 25 more columns]

## Sheet: Figure 6
Variant	Added KCl [mM]
Time [min]	K(+) [µM]
KimA Y118A + CdaA Repetition 1									KimA Y118A + CdaA Repetition 2									KimA Y118A + CdaA Repetition 3									KimA Y118A + CdaA D171N Repetition 1									KimA Y118A + CdaA D171N Repetition 2									KimA Y118A + CdaA D171N Repetition 3
Time [min]	0.1 mM K+	0.5 mM K+	1 mM K+	2 mM K+	5 mM K+	7.5 mM K+	10 mM K+		Time [min]	0.1 mM K+	0.5 mM K+	1 mM K+	2 mM K+	5 mM K+	7.5 mM K+	10 mM K+		Time [min]	0.1 mM K+	0.5 mM K+	1 mM K+	2 mM K+	5 mM K+	7.5 mM K+	10 mM K+		Time [min]	0.1 mM K+	0.5 mM K+	1 mM K+	2 mM K+	5 mM K+	7.5 mM K+	10 mM K+		Time [min]	0.1 mM K+	0.5 mM K+	1 mM K+	2 mM K+	5 mM K+	7.5 mM K+	10 mM K+		Time [min]	0.1 mM K+	0.5 mM K+	1 mM K+	2 mM K+
0	0	0							0	0	0							0	0	0							0	0	0							0	0	0							0	0	0
0.733333	0	8							0.766667	8	0							0.733333	0	4							0.8	0	24							0.733333	0	20							0.766667	16	16
1.25	0	8							1.28333	0	8							1.26667	0	8							1.48333	16	44							1.26667	0	28							1.31667	8	24
1.86667	0	8							1.96667	8	8							1.93333	0	16							2.11667	16	32							1.88333	8	36							1.95	16	32
4	8	16							4	0	8							4	8	24							4	24	64							4	16	68							4	16	56
6.98333	8	24							7	8	24							7	8	24							7	32	104							7	24	108							7	32	76
10.1667	8	32							9.98333	8	24							10	8	32							10	48	128							10	32	132							10	40	96
0			0	0					0			0	0					0			0	0					0			0	0					0			0	0					0			0	0
0.65			8	24					0.683333			0	6					0.65			16	24					0.708333			28	48					0.65			24	40					0.683333			48	40
1.16667			16	32					1.2			8	14					1.18333			16	28					1.39167			16	88					1.18333			64	72					1.23333			32	48
1.78333			16	40					1.88333			8	22					1.85			24	32					2.025			64	112					1.8			56	104					1.86667			48	64
3.91667			24	56					3.91667			24	46					3.91667			32	52					3.90833			104	176					3.91667			104	176					3.91667			112	112
6.9			40	80					6.91667			32	54					6.91667			48	72					6.90833			152	224					6.91667			160	232					6.91667			136	152
10.0833			48	96					9.9			36	70					9.91667			56	88					9.90833			176	232					9.91667			184	256					9.91667			136	168
0					0		0		0					0	0			0					0	0			0					0	0			0					0	0			0
0.6					36		64		0.75					46	48			0.783333					44	72			0.75					92	96			0.8					100	128			0.8
0.983333					44		80		1.3					46	56			1.35					52	72			1.33333					124	136			1.3					140	160			1.33333
1.8					60		104		2.03333					62	80			2					68	88			2.08333					172	184			1.93333					180	208			1.96667
3.71667					100		152		3.98333					94	112			3.98333					108	136			4					252	264			4					268	292			4
7					140		192		7.01667					126	152			7					140	168			7					324	312			7					324	336			7.05
10					148		224		10					166	192			10					164	200			10					316	344			10					356	372			10
									0							0		0							0		0							0		0							0
									0.666667							60		0.683333							72		0.65							108		0.716667							128
									1.21667							84		1.25							88		1.23333							180		1.21667							184
									1.95							100		1.9							112		1.98333							220		1.85							224
									3.9							136		3.88333							160		3.9							308		3.91667							312
									6.93333							180		6.9							208		6.9							332		6.91667							352
									9.91667							220		9.9							248		9.9							380		9.91667							384
KimA N237A + CdaA Repetition 1									KimA N237A + CdaA Repetition 2									KimA N237A + CdaA Repetition 3									KimA N237A + CdaA D171N Repetition 1									KimA N237A + CdaA D171N Repetition 2									KimA N237A + CdaA D171N Repetition 3
Time [min]	0.1 mM K+	0.5 mM K+	1 mM K+	2 mM K+	5 mM K+	7.5 mM K+	10 mM K+		Time [min]	0.1 mM K+	0.5 mM K+	1 mM K+	2 mM K+	5 mM K+	7.5 mM K+	10 mM K+		Time [min]	0.1 mM K+	0.5 mM K+	1 mM K+	2 mM K+	5 mM K+	7.5 mM K+	10 mM K+		Time [min]	0.1 mM K+	0.5 mM K+	1 mM K+	2 mM K+	5 mM K+	7.5 mM K+	10 mM K+		Time [min]	0.1 mM K+	0.5 mM K+	1 mM K+	2 mM K+	5 mM K+	7.5 mM K+	10 mM K+		Time [min]	0.1 mM K+	0.5 mM K+	1 mM K+	2 mM K+
0		0	0						0	0	0							0	0	0							0	0	0							0	0	0							0	0	0
0.766667		8	16						0.733333	8	8							0.733333	8	32							0.75	0	8							0.766667	0	8							0.766667	6	10
1.3		16	16						1.33333	8	20							1.23333	8	24							1.23333	0	8							1.28333	0	16							1.33333	22	18
1.91667		16	40						1.98333	8	24							1.73333	8	32							1.85	8	16							1.93333	8	16							1.88333	6	18
4		32	48						4	28	32							4	24	64							4	16	24							4	8	32							4	14	26
7		48	64						7.05	16	40							7	32	96							7	24	40							7	12	40							7	14	50
10		64	72						10	16	72							10	40	120							10	24	56							10	16	56							10	14	66
0				0	0				0			0	0					0			0	0					0			0	0					0			0	0					0			0	0
0.666667				16	56				0.65			16	20					0.658333			32	48					0.65			8	40					0.683333			8	16					0.683333			16	32
1.2				32	80				1.25			24	40					1.15833			40	72					1.13333			24	40					1.2			16	32					1.25			24	40
1.81667				40	96				1.9			32	52					1.65833			56	96					1.75			24	48					1.85			24	40					1.8			24	56
3.9				72	152				3.91667			64	84					3.925			108	160					3.9			48	96					3.91667			40	72					3.91667			48	88
6.9				96	180				6.96667			80	136					6.925			152	200					6.9			80	136					6.91667			72	112					6.91667			80	132
9.9				112	216				9.91667			96	172					9.925			168	216					9.9			96	176					9.91667			88	152					9.91667			96	176
0						0	0		0					0	0			0					0	0			0					0	0			0					0	0			0
0.5						68	60		0.8					72	96			0.75					88	120			0.766667					56	64			0.766667					56	64			0.783333
0.933333						80	112		1.33333					88	104			1.23333					120	152			1.33333					80	96			1.26667					72	88			1.3
1.38333						112	128		2					104	136			1.73333					152	184			1.95					104	120			1.9					92	128			1.85
4						196	224		4					184	224			4					232	264			4					168	208			4					176	200			4
7.06667						232	264		7					256	312			7					264	288			7					240	288			7					248	280			7.01667
10						264	280		9.98333					328	368			10					288	304			10					296	328			10					272	320			9.98333
									0							0		0							0		0							0		0							0		0
									0.716667							92		0.666667							112		0.666667							72		0.683333							76		0.7
									1.25							124		1.15							168		1.23333							112		1.18333							100		1.21667
									1.91667							156		1.65							200		1.85							144		1.81667							148		1.76667
									3.91667							252		3.91667							280		3.9							384		3.91667							236		3.91667
									6.91667							336		6.91667							296		6.9							328		6.91667							292		6.93333
									9.9							392		9.91667							320		9.9							368		9.91667							332		9.9
[truncated: 9 more columns]

## Sheet: Supplementary Figure 4
Variant/Tm [°C]	0x C-di-AMP											Mean	SD	5x C-di-AMP									Mean	SD	10x C-di-AMP									Mean	SD	20x C-di-AMP								Mean	SD	50x C-di-AMP
KimA A481W S582W + CdaA	46.5	48.1667										47.3333		47.833	47.833								47.833		48.5	48.1667								48.3333		48.5	48							48.25		48.5	48.1667
KimA A481W S582W + CdaA Repetition 1														KimA A481W S582W + CdaA Repetition 2
	Normalized Fluorescence														Normalized Fluorescence
T [°C]	0x c-di-AMP			10x c-di-AMP			20x c-di-AMP			50x c-di-AMP				T [°C]	0x c-di-AMP		5x c-di-AMP		10x c-di-AMP		20x c-di-AMP		50x c-di-AMP		100x c-di-AMP
25	4.48018	0	0	0	0	0	0	0	0	0	0	0		25	0	0	0	0	0	0	0	0	0	0	0	0
26	5.55397	1.17243	1.13489	1.21985	1.20169	1.25442	1.18188	1.15072	1.16054	1.18587	1.23612	1.17235		26	1.01548	0.997301	1.21702	1.1693	1.17598	1.12467	1.22358	1.25309	1.23339	1.2171	1.34988	1.28268
27	6.62776	2.34486	2.26977	2.4397	2.40339	2.50884	2.36376	2.30144	2.32109	2.37174	2.47223	2.3447		27	2.03097	1.99461	2.43403	2.3386	2.35195	2.24935	2.44718	2.50618	2.46679	2.43421	2.69976	2.56536
28	7.87922	3.61453	3.52448	3.74266	3.68944	3.87427	3.67667	3.61534	3.64056	3.68768	3.79945	3.65397		28	3.1307	3.14385	3.73144	3.58639	3.59718	3.5239	3.79241	3.77123	3.81944	3.74226	4.07317	3.9077
29	9.1891	5.01825	4.90256	5.13489	5.07639	5.30886	5.0401	4.97035	5.04465	5.36368	5.22764	5.03153		29	4.36952	4.36988	5.11581	4.9681	4.96467	4.92748	5.1855	5.2089	5.23119	5.19846	5.54321	5.32017
30	10.5474	6.34348	6.28663	6.52518	6.5232	6.74974	6.4126	6.34067	6.45315	7.08536	6.69681	6.39845		30	5.57343	5.58483	6.46515	6.31918	6.37496	6.31154	6.61587	6.61876	6.71811	6.69607	7.07828	6.78477
31	11.9213	7.74739	7.67957	7.95256	7.9458	8.18169	7.75534	7.70222	7.8905	8.81471	8.12988	7.76802		31	6.718	6.69644	7.61994	7.50432	7.54424	7.50514	7.83501	7.85352	7.98255	8.04473	8.44215	8.06174
32	13.1358	9.02552	9.11802	9.32625	9.3086	9.56915	9.08308	9.06422	9.28164	10.1929	9.51276	9.10375		32	7.75184	7.7747	8.94288	8.66895	8.73465	8.69887	9.1151	9.09993	9.25517	9.33587	9.80118	9.34128
33	14.2658	10.2903	10.3673	10.589	10.5466	10.8703	10.3594	10.2563	10.4516	11.4394	10.7967	10.3022		33	8.67599	8.77169	10.1552	9.79369	9.83307	9.80719	10.2714	10.2154	10.4358	10.505	10.9879	10.4431
34	15.4375	11.5495	11.623	11.7959	11.8163	12.2284	11.6385	11.4616	11.6817	12.6808	12.0851	11.6078		34	9.68527	9.76881	11.3731	11.0012	11.0528	10.9775	11.4865	11.4394	11.7411	11.805	12.292	11.6686
35	16.7845	12.9328	12.893	13.2334	13.212	13.6461	13.0124	12.7103	13.0198	14.0213	13.4737	12.9804		35	10.7953	10.7775	12.5979	12.2334	12.3188	12.1731	12.7503	12.7089	13.0349	13.1495	13.5944	12.9712
36	18.2636	14.4802	14.3793	14.7782	14.7186	15.1354	14.4821	14.2378	14.6228	15.4712	15.0528	14.494		36	12.1515	12.052	14.0461	13.7238	13.8049	13.5879	14.225	14.1959	14.5737	14.7376	15.2308	14.5203
37	20.0005	16.2928	16.126	16.5081	16.422	16.812	16.2365	15.8616	16.322	17.1469	16.8443	16.1412		37	13.5958	13.522	15.731	15.3055	15.3579	15.1042	15.882	15.8714	16.2454	16.3899	17.047	16.2234
38	22.0395	18.4419	18.2638	18.3228	18.3178	18.6755	18.1543	17.7194	18.2016	19.0184	18.8111	18.0169		38	15.2498	15.2447	17.5652	17.1849	17.1336	16.9843	17.755	17.7109	18.1661	18.2653	19.0167	18.0944
39	24.4323	20.8942	20.7004	20.3036	20.4119	20.785	20.2432	19.7638	20.2932	21.1889	20.9577	20.2208		39	17.0835	17.0625	19.6437	19.2026	19.1167	18.994	19.8004	19.7559	20.2203	20.2384	21.1812	20.2089
40	27.1944	23.823	23.6612	22.6173	22.7358	23.0567	22.5332	22.139	22.6713	23.5672	23.3908	22.5604		40	19.3538	19.256	22.2564	21.6903	21.5723	21.4652	22.2567	22.223	22.6407	22.7499	23.7719	22.6758
41	30.7159	27.4645	27.2035	25.2676	25.3927	25.8268	25.2285	24.8772	25.4444	26.2774	26.2501	25.2278		41	22.0211	21.8874	25.1281	24.4618	24.2837	24.0393	25.0433	25.0662	25.444	25.5912	26.8828	25.568
42	35.1576	32.0366	31.7574	28.5424	28.5668	29.1463	28.6005	28.1455	28.8903	29.5796	29.6447	28.3974		42	25.2744	25.1631	28.5851	27.8096	27.504	27.1632	28.3871	28.3965	28.6866	29.0343	30.3819	28.8431
43	40.5162	37.5456	37.1724	32.1812	32.234	32.9727	32.4988	31.8802	32.8881	33.4413	33.5902	32.1516		43	29.2919	29.1541	32.7524	31.7951	31.2964	30.8518	32.3547	32.2948	32.5221	32.8261	34.5023	32.8199
44	47.2237	44.3294	43.807	36.5147	36.5883	37.4196	37.1689	36.2802	37.6438	38.019	38.2092	36.6289		44	34.2033	34.0467	37.858	36.7572	35.985	35.3715	37.2403	37.0912	37.1015	37.4731	39.4052	37.5463
45	55.5532	52.8518	51.9383	41.6672	41.7303	42.6278	42.7225	41.6421	43.2081	43.3185	43.6583	41.8662		45	40.1778	39.9628	43.9553	42.6194	41.5281	40.7395	43.0172	42.9189	42.5324	42.8131	45.3209	43.1611
46	65.4935	62.9363	61.7617	47.8045	47.6964	48.8448	49.2045	48.1476	49.851	49.6739	50.1636	48.0833		46	47.4559	47.1431	50.8471	49.5963	48.0478	47.075	49.8777	49.6547	48.8087	49.1031	52.0362	49.6755
47	76.6079	74.4392	72.9484	54.9674	54.6796	56.0388	56.8147	55.7032	57.4343	57.2062	57.6431	55.2378		47	56.2238	55.6645	58.8975	57.4624	55.6118	54.431	57.6203	57.3532	56.0066	56.2614	59.938	57.2109
48	86.7589	84.899	83.3838	63.1457	62.688	64.3545	65.3202	64.1276	65.9423	65.8982	66.1992	63.4451		48	66.2536	65.383	67.3901	66.0569	63.9024	62.4705	66.1105	65.6856	63.827	64.1468	68.2905	65.5304
49	94.4341	93.151	91.4086	72.1286	71.6403	73.4194	74.7193	73.4215	75.1647	75.2251	75.3305	72.3812		49	76.6002	75.4964	76.1567	74.8005	72.5485	70.7979	74.6458	74.3468	71.8558	72.2268	77.0775	74.0435
50	98.4534	97.5878	96.0145	80.4563	79.9935	81.8016	83.191	81.9589	83.511	83.6734	83.6909	80.785		50	85.6188	84.343	83.4736	82.4049	80.0618	78.19	82.1258	81.7525	78.8383	79.3684	84.2669	81.3484
51	99.9006	99.5105	98.1885	87.311	86.945	88.4997	89.9976	88.8765	90.284	90.3952	90.3705	87.6858		51	92.4824	91.218	89.5161	88.4509	86.2168	84.2269	88.1115	87.7182	84.5359	84.9735	90.0129	87.1978
52	100	100	99.2087	92.4576	92.1809	93.4556	94.6796	93.7354	94.9498	95.1274	95.0223	92.8413		52	97.0483	95.9281	93.7748	92.9207	90.9186	88.9456	92.668	92.2343	88.9561	89.393	94.0111	91.5938
53	99.085	99.6596	99.7071	96.4279	96.096	97.0089	97.8746	97.1354	98.1313	98.3467	98.2689	96.6531		53	99.6981	98.8757	97.3148	96.585	94.8239	92.8314	96.2593	95.8285	92.6956	92.9037	97.1018	95.1628
54	97.187	98.6113	100	99.0562	98.7084	99.2847	99.7947	99.4468	99.8907	100	100	99.1655		54	100	100	99.3615	98.985	97.695	96.1065	98.8145	98.578	95.8938	96.1251	99.2259	97.941
55	93.5786	96.0057	99.5221	100	100	100	100	100	100	99.6417	99.797	100		55	98.2904	99.4621	100	100	99.5593	98.4118	100	99.9783	98.366	98.3522	100	99.5484
56	88.3741	91.4449	97.996	98.9287	99.7322	98.8212	98.7707	99.1391	98.3334	97.5301	98.072	99.5542		56	94.3675	97.15	98.5262	99.0711	100	99.9883	99.728	100	99.7471	99.8126	99.1496	100
57	80.6492	84.9758	94.9777	95.9499	97.5579	95.6591	94.8454	96.1437	94.1505	93.1112	94.5077	97.2414		57	88.6448	92.9403	94.9289	96.0117	98.8088	100	97.6393	98.1272	100	100	96.5041	98.6333
58	70.7799	76.1572	90.4043	90.268	92.8531	89.7356	88.6377	90.6068	87.0817	86.2846	89.4428	92.8677		58	80.601	86.4283	88.3169	90.307	95.3357	98.5588	93.2145	93.7668	98.1636	98.2548	91.72	95.2036
59	60.1491	66.671	85.2217	82.2748	86.2482	81.2482	80.1018	81.8358	77.5055	77.4601	83.1137	86.0177		59	71.7105	78.8113	79.7981	82.8031	90.0893	95.0626	87.0459	87.73	94.8265	94.5396	86.8916	91.2498
60	51.064	57.8407	80.3389	72.6617	78.4839	71.6292	71.0886	71.8439	67.4984	68.6348	76.6493	78.3914		60	63.4784	71.2749	70.791	74.2224	83.6802	90.6828	80.2089	80.6091	90.0095	89.9139	81.3325	86.8754
61	44.3804	51.1567	76.0426	63.6627	71.1478	62.8046	62.9148	62.6347	58.7735	61.3942	70.8521	71.5276		61	57.1126	64.8548	63.189	66.2211	77.0503	85.5497	73.6172	74.2746	85.7025	85.7477	76.4375	82.0385
62	39.7654	46.6299	72.6202	56.5236	65.0473	56.4151	56.321	56.1226	52.6524	56.2534	65.8919	66.2296		62	52.4885	59.5158	57.3332	59.0058	71.4138	80.7201	67.9974	68.2883	81.5363	82.0437	71.1276	76.9202
63	36.2332	43.1495	69.8214	51.5095	60.6889	51.5466	51.4941	51.5707	48.3247	52.8086	62.0681	62.3584		63	48.8976	55.0941	52.2541	53.3135	66.5898	76.6938	63.1947	63.2518	77.7579	78.3227	66.6299	72.9678
64	33.5448	40.2497	67.7419	47.6443	57.2822	47.6778	47.7258	48.1169	45.062	50.114	59.4433	59.3777		64	46.0347	51.59	48.0021	48.4023	62.6575	73.1891	59.1918	58.422	74.167	74.8261	63.0094	70.6653
65	31.0199	37.7184	65.6766	44.402	54.4599	44.3529	44.8024	44.9851	42.2899	47.3781	57.3859	57.0376		65	43.4374	48.7514	43.9754	44.3383	58.6014	70.0891	55.453	54.5597	70.8644	71.6896	60.0301	68.6365
66	28.9153	35.4951	63.6246	41.4403	51.8312	41.5599	42.2998	42.0172	39.6074	44.5962	55.6009	54.9844		66	41.0062	46.0666	40.8769	40.8299	55.1164	66.9821	52.0363	51.5265	68.2419	68.3201	57.0521	66.0731
67	26.8145	33.6191	61.209	38.9774	49.4963	38.8838	39.7852	39.2859	37.2103	42.1493	53.3542	53.0694		67	38.5947	43.5628	38.3095	38.0619	51.9828	64.1941	49.0142	50.2309	65.4926	65.2611	53.8565	63.5157
68	24.9155	31.5219	59.0831	36.8445	47.3549	36.2152	37.266	36.863	34.7701	40.2073	51.1951	51.2149		68	36.3771	41.2998	36.1296	35.4695	49.2631	61.6205	46.1161	49.4727	62.9693	62.3574	50.276	60.8162
69	22.9432	29.5209	57.1213	34.9969	45.3374	33.7615	34.8227	34.6766	32.8297	38.445	49.089	49.4802		69	34.3891	39.3929	35.4082	33.0207	46.7703	59.0737	43.3319	50.1478	60.1495	60.1814	46.8164	57.954
70	21.2765	27.6811	55.8552	33.4033	43.4397	31.6515	32.8668	32.7334	30.8284	36.5445	47.2871	47.6982		70	32.4046	37.5181	34.8442	30.5372	44.4808	56.6932	40.8235	50.4662	57.4105	57.6286	43.2178	55.2157
71	19.6442	25.9291	54.2879	31.9443	41.5865	29.6777	30.9261	30.9284	29.1257	34.7563	45.6879	46.0372		71	30.5554	35.6903	34.5378	28.4434	42.4243	54.5427	38.6095	51.1983	54.794	55.4271	40.1685	52.575
72	18.1664	23.9861	52.6565	30.5838	39.7934	27.601	29.02	29.1386	27.4323	33.0302	44.0249	44.3088		72	28.7846	33.9716	33.1929	28.0519	40.4755	52.6887	36.6495	51.472	52.4704	53.216	37.8265	50.3701
73	16.6329	22.1519	50.8551	29.2524	38.073	25.7561	27.212	27.544	25.8252	31.442	42.4784	42.6757		73	27.191	32.3339	31.8445	28.6017	38.5251	50.8109	34.5488	51.5294	50.2228	51.1516	36.8384	48.1196
74	15.1551	20.5689	49.3218	28.1035	36.5078	24.0542	25.6828	26.0677	24.1815	29.9729	40.9584	41.1849		74	25.6019	30.7372	30.5723	29.7468	36.6791	48.9928	32.614	51.2288	48.0558	48.8696	39.1265	45.9703
75	13.5892	19.1711	47.7602	26.9532	35.0623	22.5932	24.1553	24.6909	22.4886	28.531	39.5242	39.7081		75	24.0778	29.244	29.4821	29.7505	34.9014	47.1099	30.5919	50.0699	45.886	46.7644	42.7231	43.9143
76	12.0116	17.7064	46.1794	25.9089	33.7368	21.0981	22.5068	23.2633	21.0669	27.1879	38.0728	38.2974		76	22.6061	27.7378	28.589	29.1429	33.1692	45.3143	28.9122	48.8469	43.9355	44.7521	45.5842	42.0205
77	10.4874	16.0615	44.4686	24.6796	32.3713	19.715	20.8281	21.9015	19.5513	25.702	36.5777	36.7046		77	21.2718	26.2972	28.029	28.3154	31.5546	43.6393	27.1556	47.5453	42.197	42.9228	45.5157	40.2619
78	9.0778	14.6044	42.9387	23.6215	31.1625	18.5784	19.4039	20.7087	18.1642	24.3338	35.1379	35.3405		78	19.8912	24.8916	28.3796	27.2458	29.9841	42.0138	25.5532	46.2263	40.4809	41.1386	43.9949	38.5379
79	7.77694	13.3047	41.5141	22.4532	29.9282	17.8799	17.9533	19.6709	16.7619	23.0139	33.8244	33.9492		79	18.5279	23.5124	28.5807	26.0449	28.2891	40.4801	23.8812	44.7673	38.8325	39.407	42.5968	36.7829
80	6.42833	12.0645	40.1316	21.3975	28.7688	17.4352	16.5383	18.7414	15.6545	21.9244	32.6178	32.694		80	17.1324	22.168	28.5647	24.7098	26.7195	38.8276	22.3545	43.2546	37.0481	37.5895	40.9106	35.1694
81	4.95321	10.755	38.5833	20.2863	27.4816	17.0329	15.0572	17.8592	14.3454	20.7423	31.2225	31.3421		81	15.8994	20.8067	27.5738	23.5746	25.2088	37.2703	20.8894	41.8598	35.3726	35.9377	39.532	33.5469
82	3.49257	9.4553	37.1572	19.4121	26.1947	16.7163	13.7052	16.9616	13.1204	19.5498	29.8035	30.0802		82	14.7098	19.5888	26.4826	22.8825	23.9999	35.81	19.4946	40.611	33.537	34.294	38.059	32.09
83	2.21191	8.30785	35.7634	18.74	24.9562	16.3871	12.4149	16.1738	11.9076	18.3702	28.3892	28.8692		83	13.5767	18.3416	25.2867	23.1952	22.647	34.4327	18.1457	39.6022	32.0592	32.7699	36.779	30.5385
84	1.10596	7.06017	34.4051	18.0859	23.8058	16.0245	11.1451	15.4758	10.7953	17.1921	27.1907	27.6722		84	12.3376	17.0892	23.9757	23.9869	21.4068	33.0412	16.829	38.7608	30.629	31.2487	35.6635	29.0442
85	0	5.81248	33.0468	17.4318	22.6555	15.6618	9.87531	14.7778	9.68305	16.014	25.9921	26.4751		85	11.0985	15.8367	22.6647	24.7787	20.1667	31.6496	15.5124	37.9194	29.1987	29.7275	34.5481	27.5499
Variant	Added KCl [mM]
Time [min]	K(+) [µM]
KimA A481WS582W + CdaA Repetition 1						KimA A481WS582W + CdaA Repetition 2						KimA A481WS582W + CdaA Repetition 3						KimA A481WS582W + CdaA Repetition 4						KimA A481WS582W + CdaA Repetition 5						KimA A481WS582W + CdaA Repetition 6						KimA A481WS582W + CdaA D171N Repetition 1						KimA A481WS582W + CdaA D171N Repetition 2						KimA A481WS582W + CdaA D171N Repetition 3
Time [min]	0.5 mM K+	1 mM K+	2 mM K+	5 mM K+		Time [min]	0.5 mM K+	1 mM K+	2 mM K+	5 mM K+		Time [min]	0.5 mM K+	1 mM K+	2 mM K+	5 mM K+		Time [min]	0.5 mM K+	1 mM K+	2 mM K+	5 mM K+		Time [min]	0.5 mM K+	1 mM K+	2 mM K+	5 mM K+		Time [min]	0.5 mM K+	1 mM K+	2 mM K+	5 mM K+		Time [min]	0.5 mM K+	1 mM K+	2 mM K+	5 mM K+		Time [min]	0.5 mM K+	1 mM K+	2 mM K+	5 mM K+		Time [min]	0.5 mM K+
0	0	0				0	0	0				0	0	0				0	0	0				0	0	0				0	0	0				0	0	0				0	0	0				0	0
0.816667	160	184				0.733333	132	152				0.783333	96	112				0.783333	94	100				0.766667	76	96				0.766667	120	128				0.733333	112	136				0.766667	96	112				0.75	104
1.35	224	252				1.23333	196	216				1.35	144	168				1.3	126	152				1.28333	120	132				1.3	184	212				1.26667	184	216				1.28333	152	176				1.25	136
2.06667	272	296				1.88333	244	248				1.96667	184	208				2	166	0				1.93333	144	164				1.95	224	248				1.96667	248	288				1.9	192	224				1.88333	184
4	336	364				4	292	312				4	232	280				4	214	236				4.03333	192	216				4	280	296				4	336	384				4	272	308				3.93333	240
6.98333	384	408				7.01667	332	344				7	264	296				7	246	264				7	200	232				7	304	328				6.98333	400	432				7.05	312	344				7	272
10	408	420				10	348	384				10	280	316				10	278	304				10	232	264				10	320	356				9.98333	416	472				10	340	384				10	272
0			0	0		0			0	0		0			0	0		0			0	0		0			0	0		0			0	0		0			0	0		0			0	0		0
0.716667			200	224		0.658333			176	184		0.683333			128	144		0.683333			0	152		0.683333			112	126		0.666667			156	188		0.633333			160	192		0.683333			120	152		0.65
1.25			264	296		1.15833			236	248		1.25			192	200		1.2			0	200		1.2			152	174		1.2			236	268		1.16667			240	264		1.2			184	224		1.15
1.96667			304	352		1.80833			272	296		1.86667			232	240		1.9			212	240		1.85			184	126		1.85			260	300		1.86667			312	344		1.81667			248	276		1.78333
3.9			372	400		3.925			328	344		3.9			280	296		3.9			264	300		3.95			220	242		3.9			308	336		3.9			368	432		3.91667			312	360		3.83333
6.88333			408	440		6.94167			360	376		6.9			296	328		6.9			296	340		6.91667			256	266		6.9			348	372		6.88333			452	472		6.96667			356	376		6.9
9.9			424	468		9.925			396	392		9.9			296	356		9.9			324	344		9.91667			284	278		9.9			260	404		9.88333			488	480		9.91667			384	408		9.9
[truncated: 24 more columns]

## Sheet: Supplementary Figure 9
Variant/Tm [°C]	0x C-di-AMP											Mean	SD	0.5x C-di-AMP				Mean	SD	1x C-di-AMP				Mean	SD	2x C-di-AMP				Mean	SD	3x C-di-AMP				Mean	SD	5x C-di-AMP									Mean	SD	10x C-di-AMP
KimA Y118A + CdaA	54.1667	54.1667	53.5									53.9444	0.384902	54.6111	55.277	54.277		54.7217	0.509092	55.2778	55.055	54.722		55.0183	0.279715	52.944	55.611	54.722		54.4257	1.35797	54.9444	55.944	55.1667		55.3517	0.524851	55.833	56.8333	56.1667							56.2777	0.509302	56.611
KimA N237A + CdaA	51.388	52.8333	53.5									52.5738	1.07965	52.8333	54.2778	54.5		53.8704	0.904972	53.833	54.3889	54.8333		54.3517	0.501184	52.6111	55.055	55.2777		54.3146	1.47947	54.2777	55.5	55.722		55.1666	0.777743	55.388	55.8333	56.055							55.7588	0.339689	56.277
KimA Y118A + CdaA Repetition 1																																KimA Y118A + CdaA Repetition 2
	Normalized Fluorescence																																Normalized Fluorescence
T [°C]	0x c-di-AMP			0.5x c-di-AMP			1x c-di-AMP			2x c-di-AMP			3x c-di-AMP			5x c-di-AMP			10x c-di-AMP			20x c-di-AMP			50x c-di-AMP			100x c-di-AMP				T [°C]	0x c-di-AMP			0.5x c-di-AMP			1x c-di-AMP			2x c-di-AMP			3x c-di-AMP			5x c-di-AMP
25	0	0	0	0	0	0	0	0	0	0	0	0	0	0	0	0	0	0	0	0	0	0	0	0	0	0	0	0	0	0		25	0	0	0	0	0	0	0	0	0	0	0	0	0	0	0	0	0
26	0.666485	0.662983	0.671119	0.679231	0.648958	0.681365	0.679329	0.677188	0.697106	0.730701	0.71659	0.778407	0.713997	0.731456	0.760195	0.788611	0.71809	0.730697	0.704248	0.749455	0.718481	0.729655	0.819438	0.784909	0.767011	0.754121	0.772433	0.814589	0.821475	0.858497		26	0.460242	0.444232	0.416307	0.39667	0.449113	0.399057	0.484241	0.553783	0.671906	0.483091	0.438574	0.642939	0.31714	0.384132	0.388704	0.395873	0.434278
27	1.33297	1.32597	1.34224	1.35846	1.29792	1.36273	1.35866	1.35438	1.39421	1.4614	1.43318	1.55681	1.42799	1.46291	1.52039	1.57722	1.43618	1.46139	1.4085	1.49891	1.43696	1.45931	1.63888	1.56982	1.53402	1.50824	1.54487	1.62918	1.64295	1.71699		27	0.920483	0.888464	0.832615	0.79334	0.898227	0.798114	0.968483	1.10757	1.34381	0.96618	0.87715	1.28588	0.634281	0.768263	0.777408	0.791747	0.868557
28	2.0355	2.03276	2.05062	2.06308	1.97266	2.07561	2.08478	2.08014	2.18022	2.23692	2.19749	2.39495	2.19809	2.22096	2.3151	2.40144	2.21005	2.23129	2.14557	2.29892	2.18914	2.2404	2.49746	2.38891	2.34831	2.32136	2.35046	2.49004	2.4992	2.60161		28	1.38335	1.35379	1.26842	1.20422	1.35657	1.20159	1.45755	1.65183	1.97904	1.44572	1.32851	1.89817	0.974524	1.16197	1.172	1.19187	1.30865
29	2.75662	2.76047	2.77353	2.78763	2.66978	2.8092	2.82022	2.81637	2.9828	3.03665	2.98981	3.25398	2.97388	2.99092	3.13095	3.2359	2.99935	3.02184	2.91266	3.12411	2.96947	3.04961	3.37403	3.24217	3.20125	3.16291	3.18095	3.38483	3.40573	3.53033		29	1.85053	1.81773	1.69117	1.61392	1.811	1.60479	1.94091	2.19868	2.57272	1.92942	1.79015	2.4711	1.32141	1.55533	1.56389	1.58473	1.74438
30	3.48989	3.50145	3.52467	3.51512	3.35943	3.54874	3.56887	3.56315	3.77714	3.85753	3.80222	4.13206	3.76437	3.76331	3.93823	4.08164	3.80464	3.79868	3.68077	3.95836	3.75946	3.86358	4.24851	4.10061	4.06658	4.02404	4.01899	4.28982	4.31116	4.46906		30	2.31523	2.27642	2.11834	2.03503	2.26967	2.01872	2.42875	2.74008	3.1262	2.42194	2.26286	3.00714	1.66656	1.96621	1.97269	1.97847	2.20958
31	4.23252	4.25139	4.28339	4.25776	4.07785	4.30396	4.33238	4.31091	4.53052	4.69044	4.62178	5.01399	4.53986	4.53417	4.7421	4.91757	4.60065	4.57379	4.4508	4.79957	4.54812	4.68658	5.12897	4.9615	4.92127	4.86645	4.86612	5.19979	5.24315	5.42116		31	2.77914	2.7146	2.53661	2.44279	2.71372	2.43066	2.90857	3.27157	3.63232	2.89119	2.73078	3.50619	2.01206	2.38232	2.38979	2.38241	2.67873
32	4.98449	5.01215	5.05929	5.01497	4.79224	5.06513	5.10703	5.06851	5.29115	5.53145	5.45627	5.90135	5.32803	5.32603	5.54548	5.76034	5.40236	5.3581	5.21931	5.63698	5.33899	5.51103	6.02539	5.80179	5.75859	5.70135	5.70348	6.11653	6.16631	6.35835		32	3.25664	3.15914	2.97919	2.86847	3.186	2.8754	3.41035	3.81462	4.12612	3.38939	3.21872	4.00308	2.38281	2.80827	2.81503	2.81321	3.15798
33	5.75498	5.78876	5.83077	5.78603	5.53319	5.83987	5.90902	5.85577	6.07107	6.39718	6.31112	6.81892	6.12911	6.12254	6.37488	6.61972	6.21931	6.17159	6.00006	6.4947	6.14386	6.35451	6.94455	6.65269	6.59884	6.54933	6.55341	7.04262	7.09201	7.28113		33	3.76406	3.6062	3.42829	3.30875	3.65358	3.34448	3.91624	4.34307	4.59582	3.87363	3.70465	4.50691	2.7691	3.25286	3.23859	3.2464	3.63973
34	6.52399	6.56438	6.60271	6.55586	6.27564	6.61571	6.69184	6.64486	6.85927	7.26096	7.1726	7.72626	6.93682	6.93306	7.1979	7.48476	7.03904	6.99652	6.80684	7.35488	6.96636	7.2085	7.87487	7.52717	7.45996	7.42098	7.41129	7.97683	8.02755	8.1998		34	4.30045	4.08614	3.915	3.76699	4.1526	3.83831	4.42171	4.9009	5.06473	4.39507	4.20653	4.99887	3.18308	3.72515	3.68723	3.71558	4.13964
35	7.30195	7.34595	7.37873	7.32333	7.01671	7.39259	7.4768	7.42359	7.63958	8.11657	8.04006	8.62997	7.74568	7.73587	8.01422	8.35275	7.84749	7.80697	7.60855	8.21397	7.78721	8.06847	8.80241	8.4114	8.32392	8.29609	8.27333	8.91385	8.96645	9.13066		35	4.84971	4.58588	4.4322	4.25113	4.6532	4.33201	4.93818	5.42513	5.48543	4.8956	4.69552	5.45121	3.59892	4.20669	4.15202	4.1894	4.65031
36	8.06615	8.10841	8.16479	8.08539	7.75038	8.15564	8.24979	8.18391	8.409	8.95551	8.87148	9.50484	8.52842	8.50592	8.81663	9.18537	8.64755	8.59571	8.39098	9.06066	8.59543	8.91914	9.71978	9.28119	9.19115	9.15858	9.11994	9.84881	9.89889	10.0521		36	5.39658	5.10913	4.98276	4.74738	5.17222	4.84377	5.46782	5.97237	5.89943	5.43611	5.20324	5.89317	4.04746	4.69357	4.6284	4.70974	5.16439
37	8.84249	8.88279	8.95542	8.85855	8.47626	8.91985	9.02097	8.94215	9.15726	9.79707	9.7154	10.3876	9.30941	9.27058	9.62607	10.0131	9.44139	9.36896	9.16402	9.89516	9.38923	9.75368	10.6224	10.1177	10.0319	10.0048	9.9514	10.7737	10.8134	10.9723		37	6.00875	5.67116	5.56661	5.28587	5.71053	5.40652	6.03792	6.52254	6.33416	6.01387	5.72735	6.3561	4.52481	5.22164	5.12843	5.24454	5.71228
38	9.61782	9.65102	9.73497	9.62939	9.19802	9.67878	9.8062	9.71605	9.9203	10.6532	10.5543	11.2812	10.0911	10.0324	10.4166	10.8185	10.2441	10.1496	9.92672	10.7372	10.1861	10.5798	11.5317	10.9611	10.8727	10.842	10.7798	11.6922	11.7142	11.8542		38	6.68191	6.29091	6.21631	5.87035	6.28544	6.02371	6.62071	7.11013	6.83201	6.64472	6.30455	6.86807	5.04638	5.79898	5.68122	5.83903	6.30047
39	10.3802	10.4179	10.5013	10.3899	9.89742	10.4327	10.581	10.4696	10.666	11.4969	11.4035	12.1656	10.8721	10.8016	11.1937	11.6252	11.0484	10.9258	10.6906	11.5735	10.9779	11.4106	12.4183	11.8029	11.7258	11.6718	11.6	12.593	12.5996	12.7242		39	7.41806	6.96101	6.90048	6.49465	6.89601	6.67922	7.22312	7.70267	7.3296	7.29222	6.89959	7.38361	5.58908	6.39904	6.26788	6.44596	6.93067
40	11.1099	11.1593	11.2431	11.1143	10.5698	11.1504	11.3466	11.2088	11.4061	12.314	12.2235	13.0142	11.6142	11.5355	11.9271	12.3868	11.8122	11.6809	11.4291	12.367	11.7547	12.2052	13.2678	12.6306	12.5334	12.4555	12.3909	13.4716	13.4601	13.5456		40	8.19306	7.65632	7.65475	7.15402	7.53837	7.39345	7.91523	8.34576	7.85289	7.98503	7.53604	7.93887	6.17583	7.01551	6.87528	7.10725	7.59085
41	11.8108	11.8897	11.9752	11.8069	11.2395	11.8536	12.0863	11.9115	12.1187	13.1225	13.0417	13.8405	12.3129	12.24	12.6563	13.1195	12.536	12.419	12.1596	13.1336	12.4921	12.969	14.0838	13.4101	13.3068	13.2262	13.1645	14.3264	14.2906	14.3368		41	9.07302	8.45584	8.51399	7.89421	8.24839	8.20462	8.67059	9.05864	8.48067	8.7588	8.23467	8.54636	6.83914	7.71115	7.53002	7.82547	8.36594
42	12.5761	12.6758	12.744	12.5458	11.9643	12.5894	12.8422	12.6496	12.8595	13.9934	13.9228	14.754	13.0315	12.9813	13.3951	13.8695	13.2712	13.1651	12.8904	13.9054	13.2579	13.7479	14.9318	14.2116	14.084	13.9994	13.9563	15.1914	15.1455	15.1351		42	10.0786	9.37337	9.50854	8.72824	9.03279	9.07541	9.49029	9.83695	9.19701	9.63261	9.01131	9.23913	7.58923	8.49636	8.26993	8.62762	9.21512
43	13.4376	13.5832	13.6332	13.3776	12.7677	13.4107	13.6543	13.4343	13.6592	15.0303	14.9784	15.8549	13.863	13.8169	14.2299	14.6941	14.0783	13.9727	13.7103	14.7802	14.0857	14.6055	15.8613	15.1006	14.9513	14.8596	14.832	16.1297	16.0651	15.9834		43	11.2296	10.4339	10.6299	9.6547	9.92661	10.0297	10.3426	10.6714	9.98698	10.5591	9.85501	10.0188	8.40653	9.35942	9.11916	9.47935	10.1532
44	14.5074	14.6824	14.7063	14.3772	13.7228	14.4017	14.6062	14.3737	14.5915	16.3313	16.2883	17.2551	14.8363	14.8025	15.2022	15.6429	15.0313	14.888	14.65	15.7784	15.045	15.5957	16.9075	16.1362	15.9772	15.8673	15.836	17.2062	17.1156	16.9802		44	12.5806	11.6633	11.907	10.6672	10.9176	11.0931	11.3033	11.6767	10.918	11.6049	10.806	10.9477	9.33381	10.3561	10.1072	10.4347	11.1729
45	15.8286	16.0211	16.0536	15.5911	14.8371	15.6054	15.7364	15.4985	15.7027	18.0166	17.9682	19.0998	16.0176	15.9662	16.4205	16.7577	16.1495	15.9809	15.7477	16.9346	16.1446	16.7188	18.1161	17.3141	17.145	17.0418	17.013	18.4567	18.3299	18.1425		45	14.1976	13.1569	13.4511	11.8173	12.077	12.3298	12.4367	12.8741	12.0794	12.8075	11.9129	12.12	10.4231	11.5221	11.2639	11.5313	12.3406
46	17.5608	17.7415	17.7976	17.143	16.2953	17.1684	17.1471	16.9202	17.0976	20.2918	20.193	21.6626	17.4868	17.4389	17.9788	18.1481	17.5171	17.3338	17.0204	18.2941	17.4387	18.0519	19.5359	18.7071	18.5657	18.4647	18.4152	19.9237	19.7401	19.5454		46	16.2631	15.1134	15.4403	13.2202	13.4828	13.8238	13.7997	14.3513	13.6186	14.261	13.2636	13.6204	11.7498	12.9857	12.6855	12.8423	13.7254
47	19.8922	20.1283	20.1754	19.1913	18.2236	19.2029	18.9055	18.6624	18.8662	23.4412	23.2759	25.2855	19.4077	19.3464	19.9916	19.8914	19.2021	19.0365	18.5756	19.952	19.0289	19.6425	21.2248	20.3638	20.2584	20.1409	20.1242	21.6518	21.4682	21.2497		47	18.9818	17.7048	18.0699	14.9951	15.312	15.6936	15.5216	16.1449	15.6097	15.9564	14.8635	15.5771	13.3934	14.7851	14.4595	14.3926	15.3661
48	23.1109	23.4212	23.4559	21.974	20.8901	22.0193	21.2113	20.9471	21.2167	27.9376	27.6454	30.4326	21.9576	21.9301	22.6491	22.1391	21.328	21.19	20.5072	21.9927	20.9974	21.594	23.3016	22.4158	22.3493	22.2308	22.2106	23.7387	23.5691	23.3378		48	22.6914	21.2601	21.6352	17.2704	17.7345	18.097	17.7705	18.5858	18.3201	18.111	16.8881	18.138	15.4261	17.0849	16.744	16.3062	17.3569
49	27.5576	27.8739	27.9315	25.7452	24.491	25.8306	24.2337	23.907	24.2862	34.0759	33.588	37.3852	25.3136	25.3386	26.1702	25.0081	24.0434	23.9467	22.9078	24.5306	23.4741	23.9913	25.8842	24.9479	24.9547	24.7895	24.7752	26.2609	26.1473	25.9408		49	27.73	26.086	26.4559	20.3307	21.0004	21.304	20.7916	21.84	22.0802	20.9042	19.5157	21.6179	18.061	20.0709	19.7293	18.6627	19.8378
50	33.0836	33.3183	33.4325	30.4193	28.9385	30.5487	27.911	27.5219	28.0191	41.5388	40.7696	45.7243	29.3488	29.441	30.424	28.3965	27.2213	27.1595	25.641	27.4198	26.2938	26.7073	28.828	27.8036	27.8926	27.7266	27.6807	29.1098	29.0426	28.8744		50	33.7022	31.8942	32.2143	24.0048	24.9215	25.1443	24.3548	25.7239	26.6491	24.1663	22.6155	25.7404	21.1126	23.5764	23.243	21.3328	22.6709
51	39.9078	39.944	40.1129	36.2013	34.4297	36.361	32.4052	31.9151	32.5723	50.1677	49.0919	55.3318	34.221	34.4008	35.6065	32.4048	30.9977	31.0041	28.7955	30.7638	29.5256	29.7649	32.1098	31.032	31.2228	31.0263	30.9842	32.2995	32.2689	32.1677		51	40.6343	38.595	38.8898	28.4647	29.7512	29.7597	28.5779	30.2668	32.1654	27.9297	26.2498	30.7138	24.7542	27.6958	27.3733	24.3011	25.8628
52	48.168	48.038	48.2137	43.4475	41.3636	43.6449	38.0971	37.4699	38.3819	60.1555	58.7209	66.196	40.3029	40.6291	42.087	37.3287	35.6141	35.6897	32.5623	34.7247	33.3704	33.2762	35.8902	34.7176	34.9363	34.7925	34.7791	35.866	35.8957	35.8827		52	48.507	46.3749	46.606	33.9598	35.7899	35.4752	33.851	35.9859	39.1438	32.5547	30.7173	36.8266	29.0934	32.6538	32.4073	27.725	29.5808
53	58.3563	58.0204	58.1787	52.7453	50.366	53.0797	45.6608	44.8382	46.0724	71.7874	69.9736	78.3696	48.4394	48.9166	50.7067	43.8066	41.6791	41.8535	37.3384	39.7871	38.3122	37.6066	40.5065	39.2536	39.5172	39.3777	39.3462	40.0629	40.1443	40.2639		53	58.0257	55.9548	56.0971	41.3239	43.907	43.06	41.0229	43.7105	48.5826	38.7629	36.6865	45.097	34.8972	39.2568	39.1335	32.1314	34.4045
54	70.1275	69.6952	69.7611	64.0932	61.4751	64.546	55.2881	54.2461	55.9417	84.0774	82.0791	89.897	58.943	59.7351	61.7817	52.1855	49.5565	49.8481	43.4837	46.1978	44.6122	42.933	46.2109	44.886	45.0432	44.9728	44.9323	45.0472	45.206	45.4764		54	69.0913	67.2706	67.3319	50.8229	54.3335	52.876	50.4599	53.7753	60.7333	46.9612	44.6647	55.8047	42.6168	48.0496	48.1028	37.9401	40.6906
55	82.0521	81.6354	81.5188	76.5454	73.9602	77.1765	66.6692	65.2867	67.461	94.3162	92.8276	97.5173	71.2124	72.4853	74.5745	62.3182	59.163	59.5898	51.0276	53.9928	52.3379	49.2863	52.9756	51.6168	51.5111	51.4991	51.4475	50.6592	50.9249	51.3849		55	80.6975	79.2386	79.2049	62.318	66.7396	64.6531	61.9727	65.8881	74.621	57.1456	54.6707	68.7071	52.4552	58.9916	59.2769	45.4111	48.6951
56	92.0801	91.8702	91.6123	88.011	86.0999	88.8086	78.6643	77.078	79.4862	100	99.3559	100	83.7869	85.2634	87.1298	73.4335	69.9468	70.5484	59.7912	62.9318	61.2614	56.5042	60.6392	59.1731	58.5232	58.6789	58.5647	56.7147	57.0038	57.7039		56	90.9691	89.9161	89.807	74.5598	79.5075	77.0453	74.4384	78.6591	87.0736	68.5864	66.1363	81.6963	63.7871	71.2333	71.8	54.3284	58.0081
57	98.2884	98.3764	98.0779	96.395	95.5154	97.0258	89.3845	87.8528	89.9424	99.7499	100	97.9053	93.9957	95.11	96.0736	84.1914	80.6217	81.3754	69.0729	72.3815	70.8495	64.2807	68.8249	67.1847	65.733	66.0759	65.808	62.719	63.0572	63.9658		57	97.8118	97.2004	97.1169	85.9991	90.3959	88.2157	86.0721	89.9372	95.7122	80.2071	77.8872	92.0726	75.5472	83.2837	83.9547	64.1414	68.0996
58	100	100	100	100	100	100	96.8422	95.9755	97.2031	94.5972	95.5893	93.4574	99.5061	100	100	93.0915	90.0142	90.6478	78.2321	81.4467	80.1843	72.193	76.8565	75.2055	72.8321	73.4116	73.0186	68.5044	68.8701	69.9177		58	100	100	100	94.7886	97.6202	96.2071	94.8337	97.2873	99.4454	90.0574	88.2385	97.8897	86.2824	92.9843	93.3075	74.2082	78.0946
59	97.709	97.2668	97.6295	98.8043	99.6767	98.2602	100	99.8644	100	86.7292	88.1746	87.3759	100	99.9484	99.4384	98.6138	96.7401	97.0982	86.3719	89.3724	88.3952	79.8494	84.5082	83.0362	79.7814	80.3905	80.0917	74.0825	74.5376	75.681		59	97.5271	98.2989	98.3451	99.5328	100	100	99.636	100	100	97.0142	95.9928	100	94.697	98.6461	98.6439	83.7679	87.2232
60	92.5469	91.3375	92.937	93.853	95.8195	93.4547	98.8893	100	98.5219	79.0364	80.5653	80.8993	96.8791	96.2615	96.2319	100	100	100	93.2339	95.5061	94.9015	86.6507	91.328	90.0143	86.38	87.0366	86.8343	79.5629	80.1155	81.3482		60	91.9063	93.7499	93.8462	100	98.4382	99.3655	100	98.3315	97.9673	100	99.9614	99.3601	99.3818	100	100	91.9058	94.5453
61	85.7947	84.1746	86.6561	88.5413	90.5674	87.2016	96.0051	97.2841	93.7554	73.2893	74.6073	75.3759	92.0473	90.7322	91.762	97.5124	99.6792	99.257	98.1393	99.243	98.895	93.024	96.8521	95.7042	92.5755	93.0762	93.1663	85.1662	85.8042	87.2007		61	85.0231	88.2913	88.4486	97.0079	93.4464	95.7593	96.7098	93.6415	93.7807	98.9547	100	96.7113	100	98.0138	98.8451	97.5671	99.1557
62	79.0468	77.4009	80.496	82.9989	84.8332	80.213	91.0708	92.3249	87.0816	69.7874	70.6106	71.592	86.3437	84.4891	86.4563	92.6963	96.4026	95.6878	100	100	100	97.8522	99.9459	99.2279	97.4591	97.6887	97.9811	90.6888	91.3893	92.8965		62	78.8372	83.279	83.6396	91.8831	86.9263	89.9301	90.7688	86.8948	87.7022	94.2978	96.4064	91.5181	97.0829	93.7132	95.6777	100	100
63	73.5361	72.4099	75.0153	77.7026	79.9948	73.7925	85.2908	85.5273	79.5939	67.6715	68.1414	69.1371	80.5544	78.3217	80.8324	86.7606	91.4248	90.97	99.4307	97.9721	98.147	100	100	100	100	100	100	95.6697	96.4078	97.7646		63	73.8855	79.2135	79.8204	86.2208	79.9237	83.1075	83.8326	79.8972	81.4048	87.5092	90.2873	84.9104	91.7887	87.9089	91.2146	98.8672	97.3393
64	69.4877	68.9657	71.398	72.5492	76.6792	69.0917	78.9412	79.1858	73.5248	66.0634	66.055	67.39	75.6262	72.8114	75.0878	80.5461	85.7449	86.0397	96.5861	94.4098	94.1862	98.679	97.262	97.675	99.7566	98.3007	97.939	99.1023	99.4125	100		64	70.3711	75.9452	76.9668	80.5069	73.7871	76.1025	76.9957	73.2861	75.7626	80.2718	83.6435	78.4861	85.6794	81.7713	86.0645	94.8755	92.0733
65	66.62	66.6301	68.6101	69.0943	74.3223	66.138	73.9746	74.323	68.964	64.5076	64.3638	65.9859	71.5191	68.4276	70.5091	75.0301	80.648	81.2581	92.3529	89.7224	89.2127	94.8815	92.3202	93.1367	96.2626	93.3873	92.9686	100	100	98.9352		65	67.6423	73.52	74.8495	75.9437	69.0894	70.8209	71.0341	68.2466	71.2733	73.4741	77.6394	72.8459	79.6061	76.062	81.3006	89.4023	85.8591
66	64.3764	64.6727	66.2885	67.2469	72.6566	64.0424	70.7019	71.4008	66.2483	62.8872	62.6404	64.8131	68.469	65.6505	67.4861	70.6366	76.072	76.7302	87.1816	84.9454	84.7986	90.5283	86.8684	87.4646	90.4942	86.9069	86.4323	97.8719	96.7383	95.0329		66	65.5599	71.6651	72.7364	72.3734	65.5535	67.309	65.9902	64.2471	67.7928	67.7268	72.9854	68.1783	74.4812	72.0716	77.1291	83.5789	79.6607
67	62.8037	63.0514	64.3641	65.7295	71.0936	62.1004	68.2703	68.9091	63.8994	61.2736	61.1249	63.6538	65.9632	63.8469	65.8741	67.7747	72.4513	72.7189	82.407	80.213	80.9853	85.9486	81.7419	82.4153	84.3942	81.7008	81.0963	93.3674	91.8421	90.1175		67	63.6594	69.976	70.7748	69.8713	63.0079	64.7911	62.2202	61.1661	64.9236	63.1655	68.6957	64.0543	70.513	68.3657	73.6756	78.1564	74.0556
68	61.6263	61.3969	63.1113	64.1423	69.9284	60.3454	66.4352	66.8223	62.0224	59.8467	59.8467	62.4864	64.2165	62.3586	64.5754	65.5088	69.5782	69.6321	78.9953	76.5199	78.083	82.2456	78.148	78.3541	79.6093	77.6047	76.5687	88.1086	85.9322	85.038		68	62.0515	68.3203	68.7726	67.9508	60.8779	62.6586	59.4849	58.4809	62.3808	59.9148	65.0452	60.858	67.435	65.3313	71.0315	73.6025	69.6545
69	60.6396	59.7881	62.0762	62.7267	68.6352	58.8634	64.9071	65.1613	60.3695	58.5878	58.8553	61.4593	62.8471	60.7425	63.5065	63.7543	67.4621	67.3251	76.6118	73.6547	75.4565	78.9626	75.1285	75.3348	76.5175	74.3581	73.3404	83.3873	81.7201	80.5473		69	60.508	66.7729	67.3089	66.215	58.9695	60.7957	57.5577	56.0261	59.9115	57.5053	62.1177	58.9344	65.3348	62.1848	69.1394	70.3444	66.395
70	59.5313	58.3421	61.0024	61.2833	67.0677	57.5917	63.35	63.5697	58.71	57.4469	57.8008	60.4263	61.7047	59.3383	62.5912	62.0939	65.7455	65.6351	74.5299	71.3803	73.4059	76.2138	72.4533	72.5628	73.7611	71.294	69.9804	79.2728	78.3775	76.5815		70	59.1064	65.4408	66.0355	64.6068	57.0899	59.2766	55.66	53.8618	57.5831	55.4602	60.1945	57.1267	63.4207	60.2256	67.4981	68.0239	63.8374
71	58.3034	57.128	59.8944	59.941	65.6534	56.4828	61.8708	62.2247	57.1165	56.3884	56.8183	59.3834	60.5729	58.2779	61.6921	60.6166	64.0979	64.1746	72.7047	69.5131	71.7396	73.5708	69.6976	69.9019	71.1591	68.9118	67.3191	75.5807	75.9188	73.3772		71	57.7872	64.207	65.1068	63.0427	55.3471	57.6822	53.8379	51.8817	55.6568	53.7172	58.6542	55.4594	61.8852	59.1745	65.7409	66.1381	61.4434
72	56.9934	55.9506	58.6678	58.6211	64.348	55.4194	60.4892	60.9053	55.741	55.4401	55.8682	58.4521	59.4155	57.3421	60.6314	59.0627	62.6623	62.611	70.8163	67.6889	70.2059	71.321	67.2934	67.6806	68.7938	66.9207	65.1896	72.2988	73.4696	70.6814		72	56.5415	62.9288	64.1218	61.5369	53.79	56.2079	52.1507	50.1141	53.8445	51.9958	56.9818	53.5516	60.1968	58.2795	64.1093	64.3594	59.2291
73	55.752	54.8344	57.3912	57.3368	63.1568	54.2112	59.1854	59.6384	54.3659	54.545	54.974	57.645	58.2408	56.3175	59.5469	57.6262	61.3134	61.1234	68.9932	65.9123	68.67	69.387	64.9907	65.7306	66.7123	65.1175	63.5156	69.6205	71.1323	68.4014		73	55.445	61.6841	62.981	60.2643	52.5347	54.8251	50.7329	48.6858	52.3453	50.4178	55.3342	52.2154	58.695	57.2069	62.7287	62.6735	57.3868
74	54.6822	53.7685	56.1439	56.1447	61.9487	53.0945	57.8991	58.4013	53.1261	53.6788	54.0766	56.8668	57.1111	55.1486	58.3812	56.2489	59.9677	59.6255	67.3122	64.1588	67.1384	67.49	62.8879	64.0271	64.9067	63.4424	61.9659	67.1783	68.9439	66.4823		74	54.3544	60.5928	61.9077	59.0914	51.3992	53.4955	49.4325	47.3653	50.9388	48.8763	53.8374	51.0732	57.143	55.9238	61.5779	61.0566	56.0022
75	53.7842	52.7768	54.9797	55.0377	60.8382	52.0241	56.6267	57.2372	51.9044	52.8454	53.1838	56.0692	55.9028	53.9843	57.2331	55.1307	58.7599	58.2795	65.7364	62.6619	65.7359	65.7558	60.8732	62.3698	63.2587	61.8438	60.4948	64.9195	67.005	64.7073		75	53.3341	59.5691	60.8448	57.9648	50.3273	52.218	48.2264	46.0928	49.7623	47.4537	52.5779	49.9282	55.7797	54.7562	60.5091	59.4913	54.7709
76	53.0506	51.819	53.9066	54.0036	59.7955	51.0783	55.4473	56.1973	50.8919	52.1096	52.3267	55.2641	54.6882	52.8002	55.9993	54.0435	57.6157	57.0264	64.3127	61.3439	64.5444	64.1795	59.1441	60.8776	61.6908	60.3451	59.0526	62.8008	65.1992	63.0231		76	52.3505	58.5764	59.9042	56.8955	49.3241	51.1357	47.1167	45.0077	48.7808	46.2171	51.4484	48.7433	54.474	53.8327	59.6848	58.2156	53.6746
77	52.238	50.884	52.9367	53.0172	58.7942	50.1806	54.3367	55.2079	49.8892	51.404	51.4886	54.6032	53.4889	51.6912	54.8679	53.0715	56.627	55.9714	62.977	60.102	63.277	62.7807	57.6059	59.4636	60.2059	58.963	57.6624	60.895	63.4822	61.429		77	51.4236	57.5504	58.8798	55.8544	48.3755	50.1729	46.1438	43.9777	47.9228	45.1308	50.2898	47.7112	53.5801	53.0314	59.0193	57.0586	52.5467
78	51.3821	49.9686	52.022	52.0395	57.7976	49.335	53.2932	54.299	48.8967	50.6688	50.5983	53.9509	52.4378	50.6249	53.8283	52.221	55.7257	55.0193	61.6782	58.8967	62.0146	61.3865	56.1594	58.1384	58.8607	57.6644	56.3153	59.1103	61.901	59.9689		78	50.5603	56.6219	57.9862	54.9583	47.5562	49.3031	45.2873	43.2199	47.1735	44.2347	49.2936	46.8071	52.7568	52.4044	58.4422	55.9781	51.5173
79	50.5743	49.0726	51.1359	51.0891	56.9347	48.5465	52.3115	53.4129	48.0103	49.8545	49.7276	53.4032	51.4047	49.6656	52.8657	51.5451	54.9336	54.1403	60.4666	57.8086	60.8789	60.1692	54.9168	57.0298	57.6434	56.4825	55.1004	57.608	60.5419	58.6736		79	49.7311	55.7288	57.0715	54.1369	46.7485	48.3889	44.5173	42.4603	46.5514	43.3878	48.376	46.0284	52.1631	51.7896	57.8223	54.8935	50.4493
80	49.7347	48.2357	50.2299	50.145	56.0593	47.7111	51.3716	52.5683	47.2215	49.0503	48.7928	52.8263	50.3864	48.6872	51.9082	51.0062	54.1941	53.2845	59.326	56.8566	59.9163	59.0866	53.7644	56.1618	56.4123	55.3687	53.999	56.3716	59.3816	57.6147		80	48.9138	54.8903	56.2441	53.292	46.0162	47.5432	43.8158	41.7581	45.9907	42.5841	47.6049	45.3956	51.5518	51.3234	57.4792	53.8746	49.5043
81	48.9266	47.3808	49.2947	49.2353	55.0865	46.87	50.5094	51.6619	46.4849	48.2399	47.8814	52.2224	49.3954	47.7171	50.9001	50.5346	53.5103	52.4468	58.2742	55.9689	58.9943	58.0537	52.7556	55.3066	55.1774	54.2289	52.7894	55.1864	58.2821	56.7564		81	48.1939	54.1619	55.4289	52.5376	45.4064	46.8341	43.2283	41.1232	45.5155	41.8364	46.9126	44.7897	51.0658	50.7834	57.21	53.0572	48.674
82	48.0969	46.5536	48.3595	48.3285	54.0515	46.0146	49.6391	50.8076	45.7476	47.4412	47.0024	51.5971	48.4813	46.7514	49.8882	50.0795	52.8155	51.6192	57.2298	55.1835	58.1486	57.0426	51.8242	54.5013	54.0009	53.1044	51.6255	54.1087	57.2931	56.1106		82	47.5212	53.4343	54.6698	51.7863	44.84	46.1265	42.6584	40.5101	44.9793	41.1552	46.3242	44.2735	50.5199	50.4176	57.0091	52.3383	48.0379
83	47.3122	45.7039	47.4872	47.4405	53.0388	45.1476	48.7967	49.9416	45.0305	46.5915	46.1091	50.9024	47.624	45.8222	48.98	49.6046	52.1079	50.7902	56.1622	54.3665	57.3293	56.038	50.9779	53.6552	52.9091	52.0292	50.4643	53.0067	56.3277	55.5124		83	46.9072	52.7451	53.9262	51.159	44.3305	45.5166	42.1645	40.0392	44.5846	40.5643	45.8155	43.7646	49.9417	49.9178	56.5908	51.6901	47.4663
84	46.4799	44.7769	46.5939	46.5005	52.0252	44.2963	47.9263	49.0908	44.3376	45.7775	45.2304	50.1402	46.7242	44.9051	48.0739	49.0343	51.3259	49.946	55.1201	53.6034	56.4654	55.0602	50.1482	52.8561	51.8269	50.9133	49.4487	51.9869	55.4182	54.8917		84	46.2454	52.0641	53.2696	50.6343	43.8751	44.9067	41.684	39.6221	44.1975	40.0685	45.405	43.3985	49.2781	49.434	56.1099	51.1327	46.9812
85	45.6477	43.85	45.7006	45.5605	51.0116	43.4451	47.056	48.2401	43.6446	44.9635	44.3517	49.378	45.8244	43.9879	47.1677	48.464	50.5438	49.1018	54.078	52.8404	55.6015	54.0824	49.3185	52.0569	50.7447	49.7975	48.4331	50.9671	54.5087	54.271		85	45.5837	51.383	52.6129	50.1095	43.4196	44.2968	41.2034	39.2049	43.8104	39.5728	44.9945	43.0324	48.6145	48.9502	55.6289	50.5753	46.496
KimA N237A + CdaA Repetition 1																																KimA N237A + CdaA Repetition 2
	Normalized Fluorescence																																Normalized Fluorescence
T [°C]	0x c-di-AMP			0.5x c-di-AMP			1x c-di-AMP			2x c-di-AMP			3x c-di-AMP			5x c-di-AMP			10x c-di-AMP			20x c-di-AMP			50x c-di-AMP			100x c-di-AMP				T [°C]	0x c-di-AMP			0.5x c-di-AMP			1x c-di-AMP			2x c-di-AMP			3x c-di-AMP			5x c-di-AMP
25	0	0	0	0	0	0	0	0	0	0	0	0	0	0	0	0	0	0	0	0	0	0	0	0	0	0	0	0	0	0		25	0	0	0	0	0	0	0	0	0	0	0	0	0	0	0	0	0
26	0.359558	0.353395	0.338321	0.342744	0.346078	0.347404	0.37006	0.381955	0.301764	0.362908	0.390698	0.392566	0.373853	0.359666	0.334464	0.400237	0.384108	0.396306	0.381367	0.382587	0.389755	0.425155	0.400698	0.405609	0.373417	0.360676	0.318164	0.446276	0.445611	0.365351		26	0.762734	0.762144	0.7727	0.685666	0.676648	0.656194	0.715538	0.668676	0.860072	0.69892	0.745704	0.748601	0.79362	0.715927	0.715931	0.681551	0.672373
27	0.719119	0.706789	0.676642	0.685488	0.692156	0.694804	0.740123	0.76391	0.603531	0.725815	0.781396	0.785133	0.747709	0.719333	0.668928	0.800474	0.768214	0.792615	0.762735	0.765174	0.779506	0.85031	0.8014	0.811214	0.746831	0.721352	0.636328	0.892552	0.891223	0.730706		27	1.52547	1.52429	1.5454	1.37133	1.3533	1.31239	1.43108	1.33735	1.72014	1.39784	1.49141	1.4972	1.58724	1.43185	1.43186	1.3631	1.34475
28	1.11432	1.11753	1.05507	1.07842	1.08787	1.08455	1.16568	1.17373	0.933147	1.14141	1.23171	1.23602	1.15913	1.09422	1.03866	1.24573	1.17749	1.21488	1.17397	1.18603	1.20583	1.31314	1.27958	1.26064	1.17753	1.1917	1.02918	1.38453	1.37178	1.12916		28	2.35612	2.34774	2.36903	2.12536	2.08759	2.01334	2.18549	2.03552	2.59871	2.12859	2.26357	2.28562	2.4129	2.20145	2.19927	2.08883	2.06013
29	1.54928	1.5392	1.47054	1.50011	1.5072	1.49268	1.60562	1.59446	1.33049	1.5972	1.71042	1.7072	1.59958	1.50244	1.41708	1.70006	1.62174	1.68567	1.612	1.63442	1.6799	1.81739	1.74437	1.73656	1.62343	1.6441	1.4359	1.87301	1.87637	1.56145		29	3.22462	3.21069	3.22977	2.90364	2.84698	2.73315	2.96254	2.76018	3.49021	2.89286	3.05606	3.08992	3.23026	2.97424	2.96798	2.83678	2.79537
30	2.00671	2.00383	1.89297	1.9423	1.95717	1.93778	2.08789	2.02564	1.74273	2.10807	2.22962	2.23524	2.15733	1.96078	1.83815	2.17584	2.0728	2.15068	2.05699	2.08344	2.14097	2.35096	2.2733	2.24767	2.12364	2.17437	1.88211	2.40514	2.40054	2.00671		30	4.11222	4.08459	4.09671	3.69313	3.62697	3.46603	3.75588	3.49113	4.38272	3.66924	3.8737	3.92025	4.07117	3.78095	3.76236	3.61388	3.54203
31	2.4838	2.45041	2.32287	2.39504	2.40395	2.39674	2.59166	2.46554	2.19803	2.65843	2.72905	2.74241	2.68171	2.42911	2.35508	2.66372	2.55969	2.64335	2.53946	2.55479	2.63877	2.91314	2.80687	2.7621	2.58187	2.66428	2.30163	2.91101	2.93285	2.49646		31	5.02964	4.98726	4.97987	4.48491	4.42256	4.22085	4.57203	4.2513	5.294	4.48834	4.70663	4.75884	4.91059	4.60764	4.5802	4.40703	4.30799
32	2.9557	2.92084	2.77559	2.86646	2.87041	2.8752	3.08349	2.92563	2.63795	3.20655	3.23322	3.25104	3.18983	2.88268	2.92058	3.17239	3.05265	3.15142	3.03229	3.0369	3.13466	3.47142	3.34257	3.29015	3.06435	3.20256	2.77563	3.46459	3.48992	2.9951		32	5.98738	5.92488	5.89825	5.33251	5.26987	5.01612	5.40841	5.02175	6.21159	5.31144	5.55009	5.62022	5.76466	5.504	5.41764	5.22054	5.10656
33	3.46959	3.41902	3.25224	3.35857	3.38328	3.37623	3.59902	3.39719	3.10173	3.76582	3.76592	3.78551	3.66148	3.34431	3.49871	3.70395	3.55836	3.67984	3.54219	3.53423	3.63854	4.0053	3.88517	3.82807	3.5625	3.74273	3.26042	4.02438	4.06444	3.50621		33	6.96549	6.89335	6.83752	6.20167	6.12033	5.8323	6.26145	5.81585	7.10447	6.14424	6.38298	6.47253	6.58929	6.39626	6.25041	6.03068	5.91379
34	4.006	3.9575	3.77061	3.88111	3.90354	3.89702	4.13055	3.91103	3.6014	4.33706	4.35552	4.38033	4.18128	3.85241	4.02541	4.27218	4.09983	4.22987	4.06548	4.05317	4.17394	4.58254	4.423	4.38587	4.12361	4.3271	3.78142	4.66054	4.67071	4.02196		34	7.95545	7.86464	7.76875	7.06678	6.96845	6.64409	7.08824	6.59399	7.98556	6.97237	7.20279	7.30804	7.38891	7.29782	7.06838	6.83789	6.72447
35	4.57354	4.5143	4.28775	4.41553	4.42659	4.42313	4.70149	4.4089	4.08374	4.9067	4.94573	4.97708	4.70975	4.446	4.55889	4.86186	4.64604	4.78595	4.6026	4.59534	4.72009	5.17444	5.02558	4.94676	4.67133	4.90676	4.30633	5.26101	5.28172	4.57189		35	8.93648	8.82938	8.67784	7.90519	7.79725	7.43135	7.90489	7.36493	8.82827	7.8122	8.01473	8.14706	8.19772	8.16869	7.89657	7.65484	7.52562
36	5.09478	5.00487	4.76154	4.89143	4.8939	4.89213	5.18693	4.84481	4.53218	5.40561	5.45647	5.50503	5.16355	4.96878	4.98539	5.38177	5.13117	5.26551	5.07781	5.07868	5.21753	5.71424	5.52113	5.44943	5.15652	5.42519	4.74242	5.79532	5.81054	5.04512		36	9.94403	9.80721	9.6015	8.76834	8.65667	8.24138	8.73822	8.14513	9.69579	8.67359	8.84162	8.97798	9.01662	9.05007	8.72149	8.48373	8.33988
37	5.58509	5.47805	5.20052	5.33927	5.33873	5.32412	5.64607	5.24435	4.89901	5.8591	5.91761	5.97436	5.59836	5.46343	5.40022	5.84877	5.55565	5.71612	5.51004	5.5163	5.64251	6.18087	6.00174	5.91643	5.59247	5.85671	5.16162	6.23893	6.31167	5.48793		37	10.9673	10.7883	10.5336	9.6435	9.53444	9.05016	9.56499	8.91751	10.5269	9.51152	9.644	9.80851	9.84825	9.92519	9.55364	9.31577	9.15493
38	6.15401	5.96431	5.64166	5.75312	5.76492	5.74274	6.14842	5.63681	5.27443	6.28413	6.37625	6.42103	5.9982	5.8618	5.76691	6.29093	5.98361	6.15405	5.91672	5.92997	6.07512	6.63971	6.42898	6.32672	6.01185	6.25963	5.52813	6.69825	6.75848	5.85424		38	12.0049	11.7778	11.4832	10.5362	10.4267	9.88121	10.3971	9.70746	11.3462	10.3469	10.4348	10.5969	10.6304	10.8021	10.3626	10.1221	9.97875
39	6.75887	6.4768	6.12644	6.18545	6.19572	6.18033	6.6756	6.03008	5.65346	6.74443	6.88076	6.89675	6.38745	6.2619	6.17524	6.75275	6.41935	6.58938	6.33875	6.3529	6.50158	7.12147	6.89194	6.74843	6.41085	6.65676	5.91136	7.14116	7.22574	6.25556		39	13.0485	12.7345	12.3748	11.3785	11.2722	10.659	11.1699	10.4342	12.1049	11.112	11.1595	11.3468	11.3647	11.6452	11.1436	10.8823	10.7474
40	7.46775	7.09229	6.70105	6.64426	6.67795	6.65635	7.21651	6.43916	6.07469	7.24767	7.42188	7.42592	6.81402	6.6638	6.56368	7.23174	6.87904	7.04363	6.78024	6.79864	6.94447	7.63212	7.3669	7.1925	6.85933	7.11529	6.32094	7.72393	7.6873	6.66611		40	14.0739	13.6839	13.2595	12.2024	12.077	11.4067	11.9148	11.1277	12.8119	11.8377	11.8371	12.0595	12.0536	12.4564	11.8968	11.6209	11.5106
41	8.27889	7.85998	7.44185	7.22586	7.28533	7.26017	7.77853	6.93291	6.62096	7.88834	8.06944	8.08832	7.32709	7.17162	7.07336	7.80093	7.38204	7.56489	7.27818	7.30623	7.43745	8.21088	7.93072	7.73054	7.37347	7.66576	6.83772	8.3684	8.25873	7.16982		41	15.147	14.6758	14.1647	13.0277	12.8963	12.158	12.6772	11.8135	13.5329	12.5787	12.5163	12.8042	12.7748	13.2862	12.6859	12.396	12.2821
42	9.34783	8.93015	8.43114	7.95534	8.04361	8.02659	8.47902	7.58501	7.33859	8.69255	8.91457	8.95837	7.9971	7.83757	7.76364	8.50738	8.04561	8.26039	7.92713	7.9484	8.08419	8.92382	8.6233	8.39452	8.04064	8.36092	7.4992	9.20849	8.96224	7.84387		42	16.3352	15.845	15.2673	13.9731	13.8133	13.0207	13.5528	12.592	14.3334	13.4201	13.2621	13.6189	13.5749	14.2039	13.5592	13.2572	13.1496
43	10.7923	10.3363	9.77566	8.93022	9.03577	9.04725	9.36449	8.41353	8.28136	9.73301	9.9994	10.0689	8.79003	8.69893	8.68507	9.38611	8.87848	9.12004	8.74012	8.74893	8.92148	9.81593	9.50954	9.23277	8.81775	9.27518	8.34853	10.1104	9.87466	8.7132		43	17.7752	17.2866	16.6156	15.0393	14.8731	14.0385	14.5849	13.5104	15.2961	14.4381	14.1677	14.5989	14.5503	15.2909	14.5833	14.2687	14.1503
44	12.7485	12.2498	11.5952	10.1763	10.2918	10.3426	10.4389	9.44627	9.49837	11.0595	11.402	11.5267	9.79112	9.75474	9.81339	10.3932	9.88072	10.1654	9.7354	9.69723	9.92751	10.8768	10.5875	10.2833	9.78587	10.4009	9.39358	11.2317	10.9761	9.78839		44	19.53	19.0583	18.3113	16.3186	16.1084	15.2593	15.7808	14.586	16.4647	15.6148	15.2213	15.7297	15.6585	16.5206	15.7411	15.4219	15.278
45	15.4529	14.8903	14.1357	11.9647	12.005	12.1066	11.863	10.8106	11.1207	12.8567	13.2546	13.4378	11.0875	11.1295	11.3346	11.6494	11.1085	11.4999	11.0005	10.865	11.195	12.181	11.908	11.5816	10.9619	11.8439	10.734	12.5916	12.3269	11.1591		45	21.7763	21.3123	20.4825	17.8463	17.6201	16.7259	17.2139	15.9025	17.962	17.0503	16.5425	17.1108	17.0126	17.9963	17.1128	16.8155	16.6363
46	19.1778	18.5529	17.6559	14.3826	14.3444	14.5085	13.7735	12.6589	13.3309	15.2819	15.7519	16.0168	12.8444	12.922	13.3745	13.302	12.6755	13.2481	12.6462	12.3739	12.8289	13.8099	13.6111	13.2461	12.4497	13.6897	12.4672	14.412	14.0382	12.9642		46	24.6782	24.222	23.3507	19.7649	19.5051	18.5795	18.9872	17.5263	19.8978	18.7737	18.1894	18.804	18.6582	19.7477	18.7568	18.4896	18.2651
47	24.3245	23.5938	22.5161	17.7293	17.6298	17.8786	16.3818	15.1718	16.4114	18.5626	19.1497	19.459	15.1846	15.3347	16.1426	15.4692	14.7032	15.5391	14.7964	14.2979	14.9511	15.8828	15.7858	15.3875	14.2667	16.006	14.7327	16.7054	16.2175	15.2767		47	28.5229	28.1125	27.247	22.2093	21.9453	20.9933	21.2928	19.6199	22.4593	20.9472	20.2954	20.9713	20.7891	21.9015	20.7989	20.6085	20.3142
48	31.4567	30.5437	29.1747	22.3058	22.26	22.6114	19.9037	18.6042	20.7096	23.0145	23.7779	24.1781	18.3661	18.5676	19.8554	18.3168	17.3352	18.4797	17.5404	16.7286	17.6424	18.4634	18.5709	18.1031	16.5296	18.9996	17.6441	19.6239	19.0033	18.1974		48	33.6038	33.2974	32.4667	25.4198	25.1826	24.2176	24.3303	22.3346	25.9598	23.7174	23.0401	23.7897	23.5766	24.5742	23.3656	23.2586	22.8987
49	40.9326	39.8581	38.1649	28.6705	28.7353	29.2075	24.7319	23.3326	26.6707	29.0076	30.0254	30.5053	22.5672	22.9105	24.8801	22.0336	20.7546	22.3558	21.0822	19.8071	21.0895	21.7034	22.0167	21.5291	19.4086	22.7369	21.2964	23.2199	22.4323	21.7973		49	40.1979	40.0139	39.2769	29.6966	29.5037	28.54	28.3832	25.9681	30.7358	27.2938	26.6244	27.4624	27.1626	27.8983	26.5718	26.5729	26.1515
50	51.8124	50.7799	48.7056	36.5739	36.7346	37.4454	30.6466	29.1848	34.0532	36.331	37.6607	38.1852	27.6056	28.1155	30.9218	26.4653	24.8043	26.9559	25.2075	23.3879	25.0964	25.3867	25.9479	25.3677	22.6572	26.9835	25.3963	27.2763	26.2978	25.8804		50	47.7085	47.737	47.1261	34.832	34.6719	33.7252	33.2165	30.3311	36.5486	31.4648	30.8596	31.7908	31.3146	31.6844	30.2738	30.3262	29.8413
51	63.5384	62.7051	60.3737	46.2126	46.5209	47.4407	37.8504	36.3662	42.9445	45.2026	46.9616	47.4581	33.5835	34.3287	38.1957	31.6618	29.5319	32.3671	29.9214	27.506	29.686	29.5358	30.3553	29.7061	26.2709	31.5903	29.91	31.6833	30.499	30.2807		51	55.9358	56.2077	55.8353	40.931	40.8599	39.9383	39.0399	35.6187	43.5642	36.3817	35.8718	36.9088	36.1495	36.0045	34.524	34.5704	34.0185
52	75.4285	74.9586	72.1348	57.8221	58.1721	59.317	46.3916	45.0415	53.6569	56.1422	58.4491	58.8225	40.856	41.9498	47.0288	37.8076	35.1399	38.7432	35.3352	32.2364	34.9692	34.1683	35.3062	34.5798	30.2593	36.6753	34.9098	36.3995	35.0802	35.0816		52	64.7309	65.3113	65.1428	48.1635	48.248	47.403	46.1713	42.1272	52.1745	42.2663	41.9458	43.1462	41.9378	41.1253	39.5692	39.4905	38.8424
53	87.2625	86.9288	83.054	71.5428	71.9499	73.0909	56.8099	55.707	66.2969	69.4073	72.1021	72.2934	50.0834	51.6886	58.1739	45.5074	42.2967	46.7702	42.0262	38.1181	41.5087	39.6909	41.1824	40.4405	34.8644	42.5896	40.7563	41.7556	40.2516	40.5014		53	74.5194	75.3141	75.3612	57.0227	57.3065	56.6342	55.1335	50.4081	62.994	49.6906	49.7441	51.1527	49.3937	47.5759	45.8889	45.5363	44.7693
54	96.2766	95.9492	91.3721	84.9488	85.3681	86.2581	68.6642	67.9594	79.5926	81.8132	84.6361	84.5514	61.1265	63.3475	71.0178	54.7832	51.1524	56.674	50.2093	45.4333	49.5651	46.2719	48.1185	47.3664	40.1756	49.3678	47.3791	47.6973	45.9618	46.547		54	84.4405	85.2706	85.2972	67.1113	67.7133	67.199	65.6349	60.4109	75.3668	58.6811	59.3125	60.8877	58.6292	55.4479	53.695	52.8922	51.9488
55	100	100	96.588	94.7095	95.133	95.6539	80.8158	80.4368	90.5575	90.7857	93.3866	93.1757	73.1429	75.7656	83.6191	65.2864	61.3169	67.7822	59.5839	54.0076	58.8575	53.8094	56.0973	55.2454	45.9788	56.6877	54.6375	53.8958	52.0521	52.9385		55	92.9222	93.6913	93.6487	77.7909	78.5881	78.2896	76.9023	71.4616	87.2852	68.9048	70.2834	71.9184	69.2973	64.4529	62.7522	61.3871	60.2265
56	97.4871	98.2654	99.414	99.7157	99.998	100	91.3895	91.255	97.4423	95.5789	97.8404	97.6555	84.6927	87.1342	93.1309	76.1621	71.9626	79.1465	69.5091	63.3539	68.7584	61.999	64.6162	63.7929	52.2353	64.1929	62.1744	60.102	58.1786	59.3465		56	98.3653	98.9601	98.8337	87.8255	88.6507	88.5059	87.4813	82.3787	95.808	79.4184	81.4476	82.9536	80.3065	74.0345	72.5757	70.6726	69.2853
57	90.1235	91.7531	100	100	100	99.4361	98.5624	98.2757	100	98.428	99.9908	99.9376	94.0833	95.5792	98.5049	86.4732	82.2867	89.2972	79.4506	73.0435	78.6726	70.5304	73.2861	72.637	58.8685	71.6839	69.9437	66.2644	64.376	65.814		57	100	100	100	95.5557	96.1497	96.2095	95.5854	91.6081	99.9608	89.1309	91.2864	92.556	90.1835	83.4313	82.2822	80.1755	78.4912
58	80.5682	82.7519	98.8569	96.1411	96.2395	95.1548	100	100	98.449	100	100	100	99.4935	99.877	100	94.8378	91.225	96.7875	88.6253	82.6047	88.0404	79.1939	81.9057	81.3751	65.7565	79.1199	77.7212	72.5208	70.6511	72.2394		58	97.9277	97.0421	97.3925	99.7817	100	100	100	97.7616	100	96.3675	97.6876	98.4359	96.9725	91.6797	90.8379	89.0875	87.2925
59	71.8184	74.9391	96.8197	88.4305	89.0256	87.5607	95.4288	95.8962	93.2306	99.8634	98.3088	97.2652	100	100	98.5877	99.8303	97.4909	100	95.9848	91.2385	95.7148	87.7752	90.0773	89.6416	73.2713	86.5524	85.4687	79.0303	77.22	78.9718		59	93.2537	91.4645	92.0588	100	99.79	99.5352	99.8298	100	97.4478	100	100	100	100	97.5211	97.0684	96.191	94.6191
60	65.3804	69.7215	95.3308	79.0949	80.3983	79.8463	86.1406	87.5621	84.6337	96.6027	93.9827	91.2061	95.1478	96.3232	94.2587	100	100	97.7341	100	97.4733	100	95.0117	96.8153	96.3464	81.1742	93.539	92.5416	85.8051	84.0858	85.8615		60	87.6639	85.0483	85.8461	97.0875	96.0783	95.7799	96.1578	98.4606	92.8396	99.1019	98.448	97.3482	99.2639	100	100	100	99.1701
61	61.3516	67.1158	94.6361	71.2182	73.0761	73.5336	76.5003	78.2026	75.5196	90.8035	87.0475	82.8465	86.2451	89.533	87.1166	95.2977	98.1172	91.058	99.4393	100	99.35	99.6502	100	100	89.075	98.5693	97.8935	92.2661	90.7771	92.5626		61	82.4791	79.0876	79.9212	92.0726	90.6019	90.3947	90.289	94.2072	87.0695	94.5187	94.3039	92.1792	95.7675	98.6312	99.267	99.7243	100
62	58.4819	64.9319	94.0558	65.6962	67.8661	69.7956	68.8156	70.9223	68.1491	83.5469	78.326	73.7603	75.6664	80.9316	79.1345	87.3282	92.5574	82.1917	94.5351	98.5749	94.1806	100	98.1998	99.5427	95.6037	100	100	97.5939	96.6493	97.8405		62	78.2531	73.802	74.8427	86.0143	85.2734	84.5363	83.3758	88.491	81.1634	87.7643	88.8269	85.9175	90.3388	94.3153	95.4402	95.8839	97.2062
63	56.4395	63.2716	93.5018	62.2894	64.7613	67.3132	63.8745	66.5197	62.9657	78.3195	70.3919	66.269	67.0504	73.5407	72.695	79.0138	85.1749	74.3981	86.9584	94.4686	85.664	96.0285	91.5017	95.175	99.6484	96.7789	98.6145	100	100	100		63	75.0666	69.7282	70.4112	80.3717	80.6245	79.1467	76.4901	82.454	75.5991	80.5808	82.9918	80.3289	83.9442	88.2436	89.668	89.9467	92.0945
64	54.7896	61.721	92.6509	59.8438	62.4057	65.5026	60.3525	63.7834	59.3333	74.8766	64.9499	60.8938	61.0977	68.2144	68.3971	72.1693	78.5899	68.2709	79.3384	89.6955	76.9027	89.172	82.5626	88.3877	100	89.6136	93.7687	98.2859	99.3742	98.2866		64	72.7382	66.7479	67.1132	75.2446	76.4329	74.4157	70.4843	76.9023	70.4523	73.9133	77.4489	75.6177	77.4466	81.7228	83.3081	83.0651	85.7541
65	53.3056	60.3398	91.7191	58.0531	60.5145	63.8671	57.5939	61.4701	56.4244	72.9848	60.8837	57.5507	57.7385	64.8286	65.5683	67.5627	73.8413	63.9132	72.8269	85.3969	69.5037	81.916	74.4621	81.1478	97.2665	81.8976	87.0868	92.0814	94.1995	92.736		65	71.1738	64.893	64.7027	71.7563	72.6395	71.0758	66.6929	72.5823	66.0902	67.5687	72.3717	71.1163	71.5079	75.4078	77.0752	76.6064	79.3919
66	51.8657	58.9604	90.4855	56.5958	58.9251	62.2989	55.2701	58.9633	54.3712	71.1494	57.91	55.1024	54.9237	62.3475	63.2681	64.3526	70.579	60.6319	67.9757	82.2515	64.5866	75.8062	68.0605	75.0411	93.3141	73.9235	79.533	83.9082	86.5472	86.2027		66	69.7116	63.2347	63.2608	68.905	69.7174	68.4963	63.916	69.3477	62.7467	63.3306	68.1916	66.5173	66.7106	70.02	71.6349	71.5454	73.478
67	50.5346	57.6956	89.2832	55.0861	57.4234	60.8621	53.1159	56.7178	52.6581	69.6329	55.3743	53.4303	52.7568	60.3961	61.5899	62.1067	67.8616	58.1211	64.3662	79.2348	61.0412	70.8442	63.1637	70.579	89.3319	67.1457	73.222	75.889	78.3817	79.4914		67	68.4772	61.6803	61.8988	67.0923	67.6553	66.4974	60.9734	66.893	60.5409	59.9418	65.1712	62.4898	63.3705	65.7902	67.1853	67.6265	68.7386
68	49.2539	56.5735	88.0264	53.753	56.1959	59.6731	51.1653	54.7817	50.9859	68.4819	53.5229	51.9919	50.666	58.9791	60.3735	60.0039	65.6179	56.2047	61.7453	77.2948	58.3226	66.8613	59.2748	67.249	86.0702	60.9687	68.5811	69.5566	71.4168	73.9276		68	67.1665	59.9383	60.2698	65.3346	65.8264	64.7084	57.7758	64.1362	58.8337	57.8718	63.1257	59.9178	60.9179	62.5869	63.89	64.3742	65.1028
69	48.0489	55.4194	86.9313	52.3924	54.7546	58.3852	49.3857	52.9748	49.2761	67.1053	51.6239	50.616	48.7312	57.3091	58.9664	57.8045	63.663	54.2358	59.3824	75.2439	55.9016	63.5622	56.3218	64.7224	83.0058	56.7759	65.4901	64.5819	65.8489	69.1344		69	66.1462	58.5698	58.3477	64.0098	64.2913	63.254	55.2956	61.678	57.3495	55.5479	61.5867	58.4232	58.9769	60.1159	61.5819	61.28	62.6337
70	46.929	54.208	85.6829	51.1957	53.4682	57.1934	47.8478	51.196	47.7584	65.757	49.9482	49.3925	46.7878	55.6612	57.4132	55.7185	61.9462	52.3868	57.1336	73.8046	53.8611	60.9134	54.0668	62.3846	80.3694	54.0452	62.7202	60.6262	61.5706	65.6541		70	65.1456	57.2986	56.5289	62.8794	62.9568	62.0982	53.9974	59.4584	55.891	53.8368	60.0341	57.19	56.9882	57.8331	59.82	59.1816	60.6117
71	45.8199	52.9111	84.4862	49.8323	52.1418	55.9402	46.4083	49.5741	46.2406	64.3989	48.5753	48.3094	44.8169	54.0488	55.6362	53.739	60.1931	50.449	55.0469	71.8939	51.926	58.4239	51.7787	60.2857	78.1492	51.4962	60.1472	57.3265	58.239	63.229		71	64.2686	56.1972	55.2506	61.9029	61.8271	60.7885	53.0856	58.1058	54.3607	52.5127	58.5324	55.829	55.1253	55.9323	58.1737	57.5897	58.8807
72	44.7825	51.8731	83.4173	48.6091	50.9965	54.818	45.1054	48.3787	44.9225	63.2673	47.326	47.3967	43.1196	52.4836	54.0183	52.1787	58.5937	48.752	53.2589	70.2417	50.2315	56.1829	49.8607	58.0678	75.9181	49.379	57.8036	54.2528	55.1872	61.0969		72	63.4211	55.0312	54.2766	60.8782	60.8187	59.5104	52.2184	56.9806	52.8132	51.193	56.9351	54.1381	53.207	54.1966	56.5068	56.2482	57.0838
73	43.6912	50.8609	82.1958	47.4815	49.9281	53.6567	43.8954	47.3967	43.6359	62.1827	46.1573	46.3874	41.6585	50.9051	52.4996	50.7135	56.9865	47.2768	51.7784	68.5361	48.654	54.1686	47.8782	56.0952	73.8813	47.169	55.8289	51.4703	52.4732	59.0949		73	62.5733	53.8085	53.2954	59.7711	59.632	58.0968	51.1583	55.8073	51.2484	49.9108	55.4694	52.5322	51.5408	52.7685	54.9246	54.7872	55.5678
74	42.6376	49.8522	81.0462	46.4121	48.8161	52.5195	42.7938	46.3256	42.5296	61.0615	44.9622	45.309	40.3161	49.4013	51.0762	49.327	55.5414	45.9948	50.3263	66.9884	47.1372	52.2769	46.1446	54.2794	71.842	45.3062	53.9092	48.9645	49.8508	57.0992		74	61.7717	52.705	52.2691	58.7052	58.4718	56.9122	50.186	54.6034	49.9457	48.5655	54.0645	51.032	50.0675	51.3536	53.5682	53.4014	54.1664
75	41.5539	48.7708	79.7401	45.2004	47.7287	51.3739	41.5956	45.3357	41.5571	59.8252	43.9051	44.202	38.9924	47.9896	49.6866	47.9633	54.1053	44.5615	49.1109	65.4259	45.6668	50.6632	44.3799	52.4844	70.0135	43.2552	52.085	46.7514	47.4982	55.2538		75	60.913	51.7303	51.3726	57.7711	57.5216	55.8066	49.152	53.3582	48.7914	47.2918	52.7682	49.7479	48.7211	50.0147	52.2844	52.0755	52.9338
76	40.4534	47.6305	78.5928	44.0187	46.5879	50.2683	40.5131	44.3634	40.6496	58.7133	42.9069	43.085	37.8067	46.8118	48.3312	46.5765	52.7582	43.2381	47.9124	64.0227	44.3759	49.0957	42.859	50.8538	68.4127	41.617	50.5044	44.5859	45.3443	53.4975		76	60.0755	50.8686	50.4536	56.918	56.6945	54.9384	48.1175	52.2341	47.797	46.1155	51.6467	48.5434	47.46	48.8605	51.0804	50.8007	51.7141
77	39.4684	46.5973	77.3607	42.9287	45.5989	49.123	39.5384	43.5686	39.8626	57.6586	42.001	42.0298	36.7594	45.7644	47.2734	45.3918	51.4794	42.0334	46.9999	62.7501	43.3361	47.7794	41.4531	49.2415	66.7499	40.1134	49.209	42.5544	43.6761	51.9317		77	59.3979	49.9765	49.5999	56.0676	55.8414	53.9866	47.1433	51.104	46.8091	45.1518	50.6074	47.4718	46.3633	47.9228	49.9592	49.6687	50.6075
78	38.5364	45.5292	75.9688	41.8897	44.5812	47.9965	38.7638	42.8047	39.2633	56.6855	41.011	41.0821	35.8627	44.7887	46.3909	44.3169	50.3191	41.1046	46.1639	61.6829	42.5452	46.4553	40.303	47.9167	65.2333	38.9742	48.1086	40.7946	42.36	50.4623		78	58.6398	49.0923	48.7462	55.2328	54.8049	53.1212	46.3066	50.1141	45.9536	44.2146	49.7338	46.4765	45.4394	47.015	48.9462	48.6386	49.6112
79	37.6597	44.5185	74.6399	40.8201	43.5173	46.893	37.9909	42.1135	38.8877	55.6136	40.0276	40.2013	34.997	43.9079	45.6526	43.2479	49.2645	40.2365	45.4143	60.8405	41.7426	45.1961	39.3202	46.653	63.8715	38.0188	47.2445	39.4773	41.2676	49.0896		79	57.9132	48.2799	48.0245	54.4218	53.9499	52.2412	45.5156	49.1853	45.2245	43.3551	48.8417	45.6069	44.6221	46.2219	48.0275	47.7179	48.7152
80	36.7173	43.4743	73.3411	39.7333	42.4454	45.8083	37.1648	41.4708	38.6093	54.4537	39.0892	39.2676	34.2414	43.1262	44.9148	42.2527	48.2575	39.3011	44.8805	60.0158	40.9903	44.1371	38.3968	45.6353	62.7779	37.2533	46.47	38.5285	40.1546	47.9548		80	57.0201	47.5289	47.2688	53.6139	53.1293	51.4425	44.7825	48.3826	44.6358	42.5285	48.1033	44.8219	43.9198	45.4209	47.2124	46.898	47.8809
81	35.7776	42.4441	72.1051	38.6494	41.4077	44.7524	36.3595	40.931	38.3509	53.3591	38.1997	38.2573	33.5284	42.4749	44.2966	41.3061	47.2853	38.5135	44.426	59.1907	40.1647	43.1688	37.4614	44.6771	61.7124	36.592	45.8764	37.6675	39.0613	46.8896		81	56.1396	46.7733	46.5878	52.8407	52.4537	50.6651	44.1212	47.6216	44.1275	41.8021	47.4536	44.1468	43.2869	44.6651	46.4518	46.1193	47.0857
82	34.8186	41.4355	70.862	37.6024	40.4256	43.683	35.5843	40.4018	38.176	52.3259	37.3552	37.2855	32.9613	41.9492	43.8487	40.4713	46.382	37.8253	43.9682	58.2887	39.3876	42.3566	36.6217	43.896	60.7938	36.0283	45.3447	37.2519	38.148	46.1234		82	55.3382	46.0596	45.9651	52.1102	51.7689	49.9493	43.5364	46.9265	43.6408	41.156	46.9331	43.566	42.7512	43.9603	45.7499	45.4561	46.3785
83	33.9518	40.4247	69.5715	36.5991	39.4623	42.7049	34.8909	39.8981	38.038	51.411	36.538	36.3921	32.5235	41.4831	43.6144	39.6616	45.4853	37.3515	43.4121	57.4071	38.673	41.5228	36.0196	43.2287	59.9911	35.6833	45.0994	37.0877	37.4312	45.4735		83	54.5931	45.4881	45.4545	51.4743	51.1896	49.3004	43.028	46.2763	43.2146	40.5966	46.5057	43.0557	42.2983	43.3296	45.1246	44.8139	45.7629
84	33.0748	39.4018	68.3016	35.6405	38.4259	41.6321	34.0457	39.1956	37.8097	50.4427	35.7172	35.5144	32.1055	41.0416	43.4745	38.7747	44.601	36.822	42.6992	56.3855	37.8946	40.767	35.5147	42.6849	59.2438	35.3207	44.9554	37.3512	36.8239	45.0114		84	53.9123	45.0092	45.0172	50.8061	50.3737	48.6774	42.5271	45.6534	42.8604	40.1358	46.1261	42.6567	41.9704	42.7976	44.608	44.3345	45.1899
85	32.1978	38.3789	67.0318	34.6818	37.3895	40.5593	33.2004	38.4931	37.5814	49.4744	34.8963	34.6366	31.6876	40.6	43.3347	37.8879	43.7167	36.2926	41.9863	55.364	37.1161	40.0113	35.0099	42.1411	58.4964	34.9581	44.8114	37.6146	36.2167	44.5493		85	53.2315	44.5303	44.5799	50.1379	49.5578	48.0544	42.0262	45.0303	42.5061	39.675	45.7464	42.2578	41.6426	42.2657	44.0914	43.8552	44.6169
[truncated: 44 more columns]
